# Supplementary material for: Bis{μ-2-(1H-indol-3-yl)-N′-[1-(5-methyl-2-oxidophen­yl)ethyl­idene]­aceto­hydraz­idato}bis­[aqua­zinc(II)] dimethyl sulfoxide tetra­solvate
Source: Acta Crystallogr Sect E Struct Rep Online. 2008 Jul 19;64(Pt 8):m1047. doi: 10.1107/S1600536808022034 (PMC2961965; doi:10.1107/S1600536808022034)
Supplement: Supplementary file 1 [file e-64-m1047-sup1.cif]

##############################################################################
###                                                                        ###
###        Electronic paper (Acta Crystallographica Section E)             ###
###                                                                        ###
##############################################################################
#                                                                            #
# This CIF contains the data in a paper accepted for publication in Acta     #
# Crystallographica Section E. It conforms to the requirements of Notes      #
# for Authors for Section E, and has been peer reviewed under the auspices   #
# of the IUCr Commission on Journals.                                        #
#                                                                            #
# Full details of the Crystallographic Information File format               #
# are given in the paper "The Crystallographic Information File (CIF):       #
# a New Standard Archive File for Crystallography" by S. R. Hall, F. H.      #
# Allen and I. D. Brown [Acta Cryst. (1991), A47, 655-685].                  #
#                                                                            #
# The current version of the core CIF dictionary is obtainable from          #
# ftp://ftp.iucr.org/pub/cif_core.dic. The current version number is 2.4.    #
#                                                                            #
# Software is freely available for graphical display of the structure(s) in  #
# this CIF.  For information consult the CIF home page http://www.iucr.org/  #
# cif/home.html                                                              #
#                                                                            #
# This file may be used for bona fide research purposes within the           #
# scientific community so long as proper attribution is given to the journal # 
# article from which it was obtained.                                        #
#                                                                            #
##############################################################################
                                             
data_global
_audit_creation_method     SHELXL-97
_journal_date_recd_electronic     2008-07-10
_journal_date_accepted     2008-07-15
_journal_name_full     'Acta Crystallographica, Section E'
_journal_year     2008
_journal_volume     64
_journal_issue      8
_journal_page_first     m1047
_journal_page_last     m1047
_journal_paper_category     QM
_journal_coeditor_code     SI2100
_publ_contact_author
;
     Dr. Seik Weng Ng
     Department of Chemistry
     University of Malaya
     50603 Kuala Lumpur
     Malaysia
;
_publ_contact_author_email     seikweng@um.edu.my
_publ_contact_author_fax     '03 7967 4193'
_publ_contact_author_phone     '03 7967 6778'
_publ_section_title
;\
Bis{\m-2-(1<i>H</i>-indol-3-yl)-<i>N</i>'-[1-(5-methyl-2-oxidophenyl)\
ethylidene]acetohydrazidato}bis[aquazinc(II)] dimethyl sulfoxide tetrasolvate
;
loop_
    _publ_author_name
    _publ_author_address
    'Zuraini, Kadir'
;
Department of Chemistry
University of Malaya
50603 Kuala Lumpur
Malaysia
;
    'Ali, Hapipah M.'
;
Department of Chemistry
University of Malaya
50603 Kuala Lumpur
Malaysia
;
    'Puvaneswary, Subramaniam'
;
Department of Chemistry
University of Malaya
50603 Kuala Lumpur
Malaysia
;
    'Robinson, Ward T.'
;
Department of Chemistry
University of Malaya
50603 Kuala Lumpur
Malaysia
;
    'Ng, Seik Weng'
;
Department of Chemistry
University of Malaya
50603 Kuala Lumpur
Malaysia
;
data_I
_audit_creation_method     SHELXL-97
_chemical_name_systematic
;
Bis{\m-2-(1<i>H</i>-indol-3-yl)-N'-[1-(5-methyl-2-
oxidophenyl)ethylidene]acetohydrazidato}bis[aquazinc(II)] dimethyl sulfoxide
tetrasolvate
;
_chemical_name_common     ?
_chemical_formula_moiety     'C38 H38 N6 O6 Zn2, 4(C2 H6 O S)'
_chemical_formula_sum     'C46 H62 N6 O10 S4 Zn2'
_chemical_formula_iupac     '[Zn2 (C19 H17 N3 O2)2 (H2 O)2], 4C2 H6 O S'
_chemical_formula_weight     1118.00
_chemical_melting_point     ?
_symmetry_cell_setting     Triclinic
_symmetry_space_group_name_H-M     'P -1'
_symmetry_space_group_name_Hall     '-P 1'
loop_
    _symmetry_equiv_pos_as_xyz
    'x, y, z'
    '-x, -y, -z'
_cell_length_a     8.5271(2)
_cell_length_b     8.8849(3)
_cell_length_c     16.8279(5)
_cell_angle_alpha     85.519(2)
_cell_angle_beta     84.920(2)
_cell_angle_gamma     84.251(2)
_cell_volume     1260.44(6)
_cell_formula_units_Z     1
_cell_measurement_reflns_used     2055
_cell_measurement_theta_min     2.4
_cell_measurement_theta_max     21.0
_cell_measurement_temperature     100(2)
_exptl_crystal_description     Block
_exptl_crystal_colour     Yellow
_exptl_crystal_size_max     0.19
_exptl_crystal_size_mid     0.03
_exptl_crystal_size_min     0.03
_exptl_crystal_density_diffrn     1.473
_exptl_crystal_density_meas     ?
_exptl_crystal_density_method     'not measured'
_exptl_crystal_F_000     584
_exptl_absorpt_coefficient_mu     1.179
_exptl_absorpt_correction_type     Multi-scan
_exptl_absorpt_process_details     '(SADABS; Sheldrick, 1996)'
_exptl_absorpt_correction_T_min     0.8070
_exptl_absorpt_correction_T_max     0.9655
_diffrn_ambient_temperature     100(2)
_diffrn_radiation_type     MoK\a
_diffrn_radiation_wavelength     0.71073
_diffrn_radiation_source     'fine-focus sealed tube'
_diffrn_radiation_monochromator     graphite
_diffrn_measurement_device_type     'Bruker SMART APEX'
_diffrn_measurement_method     \w
_diffrn_detector_area_resol_mean     ?
_diffrn_reflns_number     13526
_diffrn_reflns_av_R_equivalents     0.0765
_diffrn_reflns_av_sigmaI/netI     0.1134
_diffrn_reflns_theta_min     1.22
_diffrn_reflns_theta_max     27.50
_diffrn_reflns_theta_full     27.50
_diffrn_measured_fraction_theta_max     0.990
_diffrn_measured_fraction_theta_full     0.990
_diffrn_reflns_limit_h_min     -11
_diffrn_reflns_limit_h_max     11
_diffrn_reflns_limit_k_min     -11
_diffrn_reflns_limit_k_max     9
_diffrn_reflns_limit_l_min     -21
_diffrn_reflns_limit_l_max     21
_diffrn_standards_number     0
_diffrn_standards_interval_count     0
_diffrn_standards_interval_time     0
_diffrn_standards_decay_%     0
_reflns_number_total     5739
_reflns_number_gt     3700
_reflns_threshold_expression     I>2\s(I)
_refine_ls_structure_factor_coef     Fsqd
_refine_ls_matrix_type     full
_refine_ls_R_factor_all     0.1039
_refine_ls_R_factor_gt     0.0562
_refine_ls_wR_factor_gt     0.1296
_refine_ls_wR_factor_ref     0.1574
_refine_ls_goodness_of_fit_ref     0.991
_refine_ls_restrained_S_all     0.991
_refine_ls_number_reflns     5739
_refine_ls_number_parameters     313
_refine_ls_number_restraints     0
_refine_ls_hydrogen_treatment     constr
_refine_ls_weighting_scheme     calc
_refine_ls_weighting_details
                      'w=1/[\s^2^(Fo^2^)+(0.0772P)^2^] where P=(Fo^2^+2Fc^2^)/3'
_atom_sites_solution_hydrogens     geom
_atom_sites_solution_primary     direct
_atom_sites_solution_secondary     difmap
_refine_ls_shift/su_max     0.001
_refine_ls_shift/su_mean     0.000
_refine_diff_density_max     1.181
_refine_diff_density_min     -1.238
_refine_ls_extinction_method     none
_refine_ls_extinction_coef     ?
loop_
    _atom_type_symbol
    _atom_type_description
    _atom_type_scat_dispersion_real
    _atom_type_scat_dispersion_imag
    _atom_type_scat_source
    'C' 'C' 0.0033 0.0016
                         'International Tables Vol C Tables 4.2.6.8 and 6.1.1.4'
    'H' 'H' 0.0000 0.0000
                         'International Tables Vol C Tables 4.2.6.8 and 6.1.1.4'
    'N' 'N' 0.0061 0.0033
                         'International Tables Vol C Tables 4.2.6.8 and 6.1.1.4'
    'O' 'O' 0.0106 0.0060
                         'International Tables Vol C Tables 4.2.6.8 and 6.1.1.4'
    'S' 'S' 0.1246 0.1234
                         'International Tables Vol C Tables 4.2.6.8 and 6.1.1.4'
    'Zn' 'Zn' 0.2839 1.4301
                         'International Tables Vol C Tables 4.2.6.8 and 6.1.1.4'
_computing_data_collection     'APEX2 (Bruker, 2007)'
_computing_cell_refinement     'SAINT (Bruker, 2007)'
_computing_data_reduction     'SAINT (Bruker, 2007)'
_computing_structure_solution     'SHELXS97 (Sheldrick, 2008)'
_computing_structure_refinement     'SHELXL97 (Sheldrick, 2008)'
_computing_molecular_graphics     'X-SEED (Barbour, 2001)'
_computing_publication_material     'publCIF (Westrip, 2008)'
loop_
    _atom_site_type_symbol
    _atom_site_label
    _atom_site_fract_x
    _atom_site_fract_y
    _atom_site_fract_z
    _atom_site_U_iso_or_equiv
    _atom_site_adp_type
    _atom_site_calc_flag
    _atom_site_refinement_flags
    _atom_site_occupancy
    _atom_site_disorder_assembly
    _atom_site_disorder_group
    Zn Zn1 0.32563(6) 0.51110(6) 0.47468(3) 0.01466(16) Uani d . 1 . .
    S S2 0.28628(14) 0.71165(15) -0.05107(7) 0.0237(3) Uani d . 1 . .
    S S1 0.51759(13) 0.81274(15) 0.61958(7) 0.0223(3) Uani d . 1 . .
    O O1 0.4553(3) 0.4370(4) 0.56890(17) 0.0159(7) Uani d . 1 . .
    O O2 0.2019(3) 0.5011(4) 0.37781(18) 0.0213(7) Uani d . 1 . .
    O O3 0.3597(4) 0.8802(4) 0.5929(2) 0.0338(9) Uani d . 1 . .
    O O4 0.3710(4) 0.6688(4) 0.02322(19) 0.0237(8) Uani d . 1 . .
    O O1W 0.2288(3) 0.7174(4) 0.49948(18) 0.0198(7) Uani d . 1 . .
    H H1W1 0.2774 0.7502 0.5348 0.030 Uiso d R 1 . .
    H H1W2 0.1334 0.7129 0.5162 0.030 Uiso d R 1 . .
    N N1 0.1821(4) 0.3402(4) 0.5139(2) 0.0135(8) Uani d . 1 . .
    N N2 0.0796(4) 0.3130(4) 0.4563(2) 0.0147(8) Uani d . 1 . .
    N N3 0.2308(5) 0.4574(5) 0.1345(2) 0.0264(10) Uani d . 1 . .
    H H3N 0.2808 0.5159 0.0981 0.032 Uiso calc R 1 . .
    C C1 0.4099(5) 0.3577(5) 0.6363(2) 0.0144(9) Uani d . 1 . .
    C C2 0.4983(5) 0.3584(5) 0.7028(2) 0.0179(10) Uani d . 1 . .
    H H2 0.5895 0.4127 0.6978 0.021 Uiso calc R 1 . .
    C C3 0.4569(5) 0.2829(5) 0.7751(3) 0.0180(10) Uani d . 1 . .
    H H3 0.5204 0.2848 0.8185 0.022 Uiso calc R 1 . .
    C C4 0.3218(5) 0.2035(5) 0.7849(2) 0.0173(9) Uani d . 1 . .
    C C5 0.2384(5) 0.1992(5) 0.7189(2) 0.0158(9) Uani d . 1 . .
    H H5 0.1486 0.1428 0.7247 0.019 Uiso calc R 1 . .
    C C6 0.2765(5) 0.2724(5) 0.6434(2) 0.0148(9) Uani d . 1 . .
    C C7 0.2737(6) 0.1222(6) 0.8645(3) 0.0255(11) Uani d . 1 . .
    H H7A 0.1851 0.0629 0.8584 0.038 Uiso calc R 1 . .
    H H7B 0.2415 0.1969 0.9041 0.038 Uiso calc R 1 . .
    H H7C 0.3635 0.0543 0.8824 0.038 Uiso calc R 1 . .
    C C8 0.1777(5) 0.2507(5) 0.5786(2) 0.0139(9) Uani d . 1 . .
    C C9 0.0720(5) 0.1235(5) 0.5894(3) 0.0201(10) Uani d . 1 . .
    H H9A 0.0518 0.0925 0.5369 0.030 Uiso calc R 1 . .
    H H9B -0.0285 0.1580 0.6182 0.030 Uiso calc R 1 . .
    H H9C 0.1237 0.0371 0.6200 0.030 Uiso calc R 1 . .
    C C10 0.1006(5) 0.4035(5) 0.3904(3) 0.0166(9) Uani d . 1 . .
    C C11 -0.0086(5) 0.3896(5) 0.3254(2) 0.0170(10) Uani d . 1 . .
    H H11A -0.0626 0.2958 0.3372 0.020 Uiso calc R 1 . .
    H H11B -0.0906 0.4768 0.3252 0.020 Uiso calc R 1 . .
    C C12 0.0803(5) 0.3853(5) 0.2444(2) 0.0166(9) Uani d . 1 . .
    C C13 0.1430(6) 0.5047(6) 0.2012(3) 0.0244(11) Uani d . 1 . .
    H H13 0.1275 0.6067 0.2156 0.029 Uiso calc R 1 . .
    C C14 0.1322(5) 0.2547(5) 0.2012(2) 0.0164(9) Uani d . 1 . .
    C C15 0.1120(5) 0.0994(6) 0.2144(3) 0.0207(10) Uani d . 1 . .
    H H15 0.0459 0.0636 0.2588 0.025 Uiso calc R 1 . .
    C C16 0.1893(6) 0.0001(6) 0.1621(3) 0.0265(11) Uani d . 1 . .
    H H16 0.1765 -0.1051 0.1710 0.032 Uiso calc R 1 . .
    C C17 0.2869(5) 0.0515(6) 0.0958(3) 0.0261(11) Uani d . 1 . .
    H H17 0.3397 -0.0200 0.0610 0.031 Uiso calc R 1 . .
    C C18 0.3076(5) 0.2019(6) 0.0802(3) 0.0230(11) Uani d . 1 . .
    H H18 0.3729 0.2365 0.0351 0.028 Uiso calc R 1 . .
    C C19 0.2282(5) 0.3032(6) 0.1335(3) 0.0193(10) Uani d . 1 . .
    C C20 0.6333(6) 0.9686(6) 0.6179(3) 0.0312(12) Uani d . 1 . .
    H H20A 0.6492 1.0129 0.5630 0.047 Uiso calc R 1 . .
    H H20B 0.7361 0.9336 0.6380 0.047 Uiso calc R 1 . .
    H H20C 0.5784 1.0453 0.6519 0.047 Uiso calc R 1 . .
    C C21 0.4833(7) 0.7774(8) 0.7244(3) 0.0400(15) Uani d . 1 . .
    H H21A 0.4050 0.7035 0.7359 0.060 Uiso calc R 1 . .
    H H21B 0.4436 0.8722 0.7485 0.060 Uiso calc R 1 . .
    H H21C 0.5825 0.7370 0.7468 0.060 Uiso calc R 1 . .
    C C22 0.2380(7) 0.5408(7) -0.0869(3) 0.0395(14) Uani d . 1 . .
    H H22A 0.3354 0.4786 -0.1030 0.059 Uiso calc R 1 . .
    H H22B 0.1751 0.5646 -0.1330 0.059 Uiso calc R 1 . .
    H H22C 0.1768 0.4848 -0.0444 0.059 Uiso calc R 1 . .
    C C23 0.0906(6) 0.7843(7) -0.0178(3) 0.0329(13) Uani d . 1 . .
    H H23A 0.0953 0.8749 0.0113 0.049 Uiso calc R 1 . .
    H H23B 0.0403 0.7071 0.0177 0.049 Uiso calc R 1 . .
    H H23C 0.0287 0.8109 -0.0641 0.049 Uiso calc R 1 . .
loop_
    _atom_site_aniso_label
    _atom_site_aniso_U_11
    _atom_site_aniso_U_22
    _atom_site_aniso_U_33
    _atom_site_aniso_U_12
    _atom_site_aniso_U_13
    _atom_site_aniso_U_23
    Zn1 0.0079(2) 0.0202(3) 0.0158(3) -0.0058(2) 0.00131(18) 0.0025(2)
    S2 0.0200(6) 0.0270(7) 0.0230(6) -0.0063(5) 0.0020(5) 0.0058(5)
    S1 0.0161(5) 0.0233(7) 0.0278(6) 0.0003(5) -0.0040(5) -0.0040(5)
    O1 0.0111(14) 0.0222(19) 0.0141(14) -0.0070(13) 0.0009(12) 0.0050(13)
    O2 0.0153(15) 0.030(2) 0.0195(16) -0.0110(14) 0.0012(13) 0.0041(14)
    O3 0.0222(18) 0.035(2) 0.047(2) 0.0040(16) -0.0174(17) -0.0109(18)
    O4 0.0163(16) 0.025(2) 0.0291(18) -0.0088(14) 0.0001(14) 0.0103(15)
    O1W 0.0107(14) 0.0250(19) 0.0238(16) -0.0057(13) -0.0002(13) 0.0012(14)
    N1 0.0096(16) 0.017(2) 0.0142(17) -0.0018(15) 0.0008(14) -0.0016(15)
    N2 0.0096(16) 0.017(2) 0.0178(18) -0.0033(15) 0.0011(14) -0.0021(15)
    N3 0.034(2) 0.028(3) 0.018(2) -0.014(2) -0.0004(18) 0.0056(18)
    C1 0.0089(19) 0.016(2) 0.017(2) -0.0029(17) 0.0038(16) 0.0011(17)
    C2 0.011(2) 0.024(3) 0.019(2) -0.0063(19) 0.0049(17) -0.0035(19)
    C3 0.016(2) 0.021(3) 0.017(2) -0.0057(19) -0.0003(18) 0.0014(18)
    C4 0.019(2) 0.019(3) 0.013(2) -0.0018(19) 0.0021(17) 0.0032(18)
    C5 0.010(2) 0.017(3) 0.019(2) -0.0036(18) 0.0036(17) 0.0028(18)
    C6 0.0098(19) 0.015(2) 0.019(2) -0.0030(17) 0.0002(17) 0.0018(18)
    C7 0.026(3) 0.028(3) 0.022(2) -0.010(2) 0.000(2) 0.006(2)
    C8 0.0078(19) 0.013(2) 0.019(2) -0.0016(17) 0.0057(16) 0.0034(18)
    C9 0.014(2) 0.024(3) 0.023(2) -0.009(2) -0.0042(18) 0.003(2)
    C10 0.0089(19) 0.021(3) 0.020(2) -0.0030(18) 0.0020(17) -0.0019(19)
    C11 0.0093(19) 0.024(3) 0.018(2) -0.0017(19) 0.0008(17) -0.0018(19)
    C12 0.014(2) 0.022(3) 0.014(2) -0.0057(19) -0.0026(17) 0.0037(18)
    C13 0.031(3) 0.022(3) 0.021(2) -0.007(2) -0.007(2) 0.003(2)
    C14 0.011(2) 0.024(3) 0.015(2) -0.0040(19) -0.0031(17) 0.0025(18)
    C15 0.018(2) 0.024(3) 0.020(2) -0.006(2) -0.0002(18) -0.0007(19)
    C16 0.027(3) 0.018(3) 0.035(3) -0.004(2) -0.007(2) 0.000(2)
    C17 0.021(2) 0.030(3) 0.028(3) -0.001(2) -0.002(2) -0.010(2)
    C18 0.012(2) 0.039(3) 0.019(2) -0.006(2) 0.0002(18) -0.005(2)
    C19 0.015(2) 0.028(3) 0.016(2) -0.008(2) -0.0007(17) 0.0033(19)
    C20 0.029(3) 0.027(3) 0.039(3) -0.002(2) -0.009(2) 0.000(2)
    C21 0.031(3) 0.058(4) 0.031(3) -0.010(3) -0.001(2) 0.005(3)
    C22 0.048(4) 0.035(4) 0.036(3) -0.004(3) -0.003(3) -0.009(3)
    C23 0.020(3) 0.036(3) 0.043(3) 0.002(2) -0.009(2) -0.005(3)
loop_
    _geom_bond_atom_site_label_1
    _geom_bond_atom_site_label_2
    _geom_bond_site_symmetry_2
    _geom_bond_distance
    _geom_bond_publ_flag
    Zn1 O1 . 2.043(3) ?
    Zn1 O1 2_666 2.029(3) ?
    Zn1 O2 . 2.031(3) ?
    Zn1 O1w . 1.993(3) ?
    Zn1 N1 . 2.077(4) ?
    Zn1 Zn1 2_666 3.1485(9) ?
    S2 O4 . 1.503(3) ?
    S2 C22 . 1.775(6) ?
    S2 C23 . 1.786(5) ?
    S1 O3 . 1.509(3) ?
    S1 C21 . 1.771(5) ?
    S1 C20 . 1.776(5) ?
    O1 C1 . 1.335(5) ?
    O1 Zn1 2_666 2.029(3) ?
    O2 C10 . 1.277(5) ?
    O1W H1W1 . 0.8400 ?
    O1W H1W2 . 0.8400 ?
    N1 C8 . 1.297(5) ?
    N1 N2 . 1.410(4) ?
    N2 C10 . 1.328(6) ?
    N3 C13 . 1.363(6) ?
    N3 C19 . 1.374(6) ?
    N3 H3N . 0.8800 ?
    C1 C2 . 1.404(6) ?
    C1 C6 . 1.420(6) ?
    C2 C3 . 1.377(6) ?
    C2 H2 . 0.9500 ?
    C3 C4 . 1.401(6) ?
    C3 H3 . 0.9500 ?
    C4 C5 . 1.375(6) ?
    C4 C7 . 1.515(6) ?
    C5 C6 . 1.408(6) ?
    C5 H5 . 0.9500 ?
    C6 C8 . 1.472(5) ?
    C7 H7A . 0.9800 ?
    C7 H7B . 0.9800 ?
    C7 H7C . 0.9800 ?
    C8 C9 . 1.506(6) ?
    C9 H9A . 0.9800 ?
    C9 H9B . 0.9800 ?
    C9 H9C . 0.9800 ?
    C10 C11 . 1.518(5) ?
    C11 C12 . 1.502(6) ?
    C11 H11A . 0.9900 ?
    C11 H11B . 0.9900 ?
    C12 C13 . 1.365(6) ?
    C12 C14 . 1.428(6) ?
    C13 H13 . 0.9500 ?
    C14 C15 . 1.406(6) ?
    C14 C19 . 1.408(6) ?
    C15 C16 . 1.374(7) ?
    C15 H15 . 0.9500 ?
    C16 C17 . 1.408(7) ?
    C16 H16 . 0.9500 ?
    C17 C18 . 1.368(7) ?
    C17 H17 . 0.9500 ?
    C18 C19 . 1.404(7) ?
    C18 H18 . 0.9500 ?
    C20 H20A . 0.9800 ?
    C20 H20B . 0.9800 ?
    C20 H20C . 0.9800 ?
    C21 H21A . 0.9800 ?
    C21 H21B . 0.9800 ?
    C21 H21C . 0.9800 ?
    C22 H22A . 0.9800 ?
    C22 H22B . 0.9800 ?
    C22 H22C . 0.9800 ?
    C23 H23A . 0.9800 ?
    C23 H23B . 0.9800 ?
    C23 H23C . 0.9800 ?
loop_
    _geom_angle_atom_site_label_1
    _geom_angle_atom_site_label_2
    _geom_angle_atom_site_label_3
    _geom_angle_site_symmetry_1
    _geom_angle_site_symmetry_3
    _geom_angle
    _geom_angle_publ_flag
    O1 Zn1 O1 . 2_666 78.70(10)
                              ?
    O1 Zn1 O2 . . 158.80(10)
                           ?
    O1 Zn1 O1w . . 105.30(10)
                            ?
    O1 Zn1 N1 . . 86.30(10)
                          ?
    O1 Zn1 O2 2_666 . 106.00(10)
                               ?
    O1 Zn1 O1w 2_666 . 99.50(10)
                               ?
    O1 Zn1 N1 2_666 . 146.50(10)
                               ?
    O2 Zn1 O1w . . 94.50(10)
                           ?
    O2 Zn1 N1 . . 78.70(10)
                          ?
    O1W Zn1 N1 . . 113.40(10)
                            ?
    O1W Zn1 Zn1 . 2_666 106.07(8) ?
    O1 Zn1 Zn1 2_666 2_666 39.51(8) ?
    O2 Zn1 Zn1 . 2_666 141.51(9) ?
    O1 Zn1 Zn1 . 2_666 39.19(8) ?
    N1 Zn1 Zn1 . 2_666 119.67(10) ?
    O4 S2 C22 . . 107.0(2) ?
    O4 S2 C23 . . 106.1(2) ?
    C22 S2 C23 . . 97.8(3) ?
    O3 S1 C21 . . 104.4(2) ?
    O3 S1 C20 . . 105.1(2) ?
    C21 S1 C20 . . 99.1(3) ?
    C1 O1 Zn1 . 2_666 129.8(2) ?
    C1 O1 Zn1 . . 128.3(2) ?
    Zn1 O1 Zn1 2_666 . 101.30(12) ?
    C10 O2 Zn1 . . 111.6(3) ?
    Zn1 O1W H1W1 . . 109.5 ?
    Zn1 O1W H1W2 . . 109.5 ?
    H1W1 O1W H1W2 . . 109.5 ?
    C8 N1 N2 . . 116.0(4) ?
    C8 N1 Zn1 . . 131.5(3) ?
    N2 N1 Zn1 . . 112.4(3) ?
    C10 N2 N1 . . 111.2(3) ?
    C13 N3 C19 . . 108.6(4) ?
    C13 N3 H3N . . 125.7 ?
    C19 N3 H3N . . 125.7 ?
    O1 C1 C2 . . 118.6(4) ?
    O1 C1 C6 . . 122.8(4) ?
    C2 C1 C6 . . 118.6(4) ?
    C3 C2 C1 . . 122.1(4) ?
    C3 C2 H2 . . 118.9 ?
    C1 C2 H2 . . 118.9 ?
    C2 C3 C4 . . 120.4(4) ?
    C2 C3 H3 . . 119.8 ?
    C4 C3 H3 . . 119.8 ?
    C5 C4 C3 . . 117.2(4) ?
    C5 C4 C7 . . 121.9(4) ?
    C3 C4 C7 . . 120.9(4) ?
    C4 C5 C6 . . 124.7(4) ?
    C4 C5 H5 . . 117.7 ?
    C6 C5 H5 . . 117.7 ?
    C5 C6 C1 . . 116.8(4) ?
    C5 C6 C8 . . 117.3(4) ?
    C1 C6 C8 . . 125.8(4) ?
    C4 C7 H7A . . 109.5 ?
    C4 C7 H7B . . 109.5 ?
    H7A C7 H7B . . 109.5 ?
    C4 C7 H7C . . 109.5 ?
    H7A C7 H7C . . 109.5 ?
    H7B C7 H7C . . 109.5 ?
    N1 C8 C6 . . 120.3(4) ?
    N1 C8 C9 . . 121.1(4) ?
    C6 C8 C9 . . 118.6(4) ?
    C8 C9 H9A . . 109.5 ?
    C8 C9 H9B . . 109.5 ?
    H9A C9 H9B . . 109.5 ?
    C8 C9 H9C . . 109.5 ?
    H9A C9 H9C . . 109.5 ?
    H9B C9 H9C . . 109.5 ?
    O2 C10 N2 . . 126.0(4) ?
    O2 C10 C11 . . 118.0(4) ?
    N2 C10 C11 . . 116.0(4) ?
    C12 C11 C10 . . 111.6(3) ?
    C12 C11 H11A . . 109.3 ?
    C10 C11 H11A . . 109.3 ?
    C12 C11 H11B . . 109.3 ?
    C10 C11 H11B . . 109.3 ?
    H11A C11 H11B . . 108.0 ?
    C13 C12 C14 . . 106.0(4) ?
    C13 C12 C11 . . 126.2(4) ?
    C14 C12 C11 . . 127.4(4) ?
    N3 C13 C12 . . 110.7(5) ?
    N3 C13 H13 . . 124.7 ?
    C12 C13 H13 . . 124.7 ?
    C15 C14 C19 . . 118.5(4) ?
    C15 C14 C12 . . 134.2(4) ?
    C19 C14 C12 . . 107.2(4) ?
    C16 C15 C14 . . 119.1(4) ?
    C16 C15 H15 . . 120.4 ?
    C14 C15 H15 . . 120.4 ?
    C15 C16 C17 . . 121.1(5) ?
    C15 C16 H16 . . 119.4 ?
    C17 C16 H16 . . 119.4 ?
    C18 C17 C16 . . 121.5(5) ?
    C18 C17 H17 . . 119.2 ?
    C16 C17 H17 . . 119.2 ?
    C17 C18 C19 . . 117.2(4) ?
    C17 C18 H18 . . 121.4 ?
    C19 C18 H18 . . 121.4 ?
    N3 C19 C18 . . 130.0(4) ?
    N3 C19 C14 . . 107.5(4) ?
    C18 C19 C14 . . 122.5(5) ?
    S1 C20 H20A . . 109.5 ?
    S1 C20 H20B . . 109.5 ?
    H20A C20 H20B . . 109.5 ?
    S1 C20 H20C . . 109.5 ?
    H20A C20 H20C . . 109.5 ?
    H20B C20 H20C . . 109.5 ?
    S1 C21 H21A . . 109.5 ?
    S1 C21 H21B . . 109.5 ?
    H21A C21 H21B . . 109.5 ?
    S1 C21 H21C . . 109.5 ?
    H21A C21 H21C . . 109.5 ?
    H21B C21 H21C . . 109.5 ?
    S2 C22 H22A . . 109.5 ?
    S2 C22 H22B . . 109.5 ?
    H22A C22 H22B . . 109.5 ?
    S2 C22 H22C . . 109.5 ?
    H22A C22 H22C . . 109.5 ?
    H22B C22 H22C . . 109.5 ?
    S2 C23 H23A . . 109.5 ?
    S2 C23 H23B . . 109.5 ?
    H23A C23 H23B . . 109.5 ?
    S2 C23 H23C . . 109.5 ?
    H23A C23 H23C . . 109.5 ?
    H23B C23 H23C . . 109.5 ?
loop_
    _geom_torsion_atom_site_label_1
    _geom_torsion_atom_site_label_2
    _geom_torsion_atom_site_label_3
    _geom_torsion_atom_site_label_4
    _geom_torsion_site_symmetry_1
    _geom_torsion_site_symmetry_2
    _geom_torsion_site_symmetry_3
    _geom_torsion_site_symmetry_4
    _geom_torsion
    _geom_torsion_publ_flag
    O1W Zn1 O1 C1 . . . . 91.0(4) ?
    O1 Zn1 O1 C1 2_666 . . . -172.2(4) ?
    O2 Zn1 O1 C1 . . . . -66.9(5) ?
    N1 Zn1 O1 C1 . . . . -22.3(4) ?
    Zn1 Zn1 O1 C1 2_666 . . . -172.2(4) ?
    O1W Zn1 O1 Zn1 . . . 2_666 -96.87(14) ?
    O1 Zn1 O1 Zn1 2_666 . . 2_666 0.0 ?
    O2 Zn1 O1 Zn1 . . . 2_666 105.2(3) ?
    N1 Zn1 O1 Zn1 . . . 2_666 149.86(15) ?
    O1W Zn1 O2 C10 . . . . -111.0(3) ?
    O1 Zn1 O2 C10 2_666 . . . 147.8(3) ?
    O1 Zn1 O2 C10 . . . . 47.6(5) ?
    N1 Zn1 O2 C10 . . . . 2.0(3) ?
    Zn1 Zn1 O2 C10 2_666 . . . 126.0(3) ?
    O1W Zn1 N1 C8 . . . . -95.9(4) ?
    O1 Zn1 N1 C8 2_666 . . . 72.1(5) ?
    O2 Zn1 N1 C8 . . . . 174.1(4) ?
    O1 Zn1 N1 C8 . . . . 9.1(4) ?
    Zn1 Zn1 N1 C8 2_666 . . . 30.5(4) ?
    O1W Zn1 N1 N2 . . . . 88.7(3) ?
    O1 Zn1 N1 N2 2_666 . . . -103.2(3) ?
    O2 Zn1 N1 N2 . . . . -1.2(2) ?
    O1 Zn1 N1 N2 . . . . -166.2(3) ?
    Zn1 Zn1 N1 N2 2_666 . . . -144.8(2) ?
    C8 N1 N2 C10 . . . . -175.8(4) ?
    Zn1 N1 N2 C10 . . . . 0.3(4) ?
    Zn1 O1 C1 C2 2_666 . . . 29.5(6) ?
    Zn1 O1 C1 C2 . . . . -160.5(3) ?
    Zn1 O1 C1 C6 2_666 . . . -150.3(3) ?
    Zn1 O1 C1 C6 . . . . 19.7(6) ?
    O1 C1 C2 C3 . . . . 178.2(4) ?
    C6 C1 C2 C3 . . . . -2.0(7) ?
    C1 C2 C3 C4 . . . . -0.9(7) ?
    C2 C3 C4 C5 . . . . 2.8(7) ?
    C2 C3 C4 C7 . . . . -179.0(4) ?
    C3 C4 C5 C6 . . . . -2.0(7) ?
    C7 C4 C5 C6 . . . . 179.8(4) ?
    C4 C5 C6 C1 . . . . -0.8(7) ?
    C4 C5 C6 C8 . . . . 177.7(4) ?
    O1 C1 C6 C5 . . . . -177.5(4) ?
    C2 C1 C6 C5 . . . . 2.7(6) ?
    O1 C1 C6 C8 . . . . 4.2(7) ?
    C2 C1 C6 C8 . . . . -175.6(4) ?
    N2 N1 C8 C6 . . . . -178.2(4) ?
    Zn1 N1 C8 C6 . . . . 6.6(6) ?
    N2 N1 C8 C9 . . . . 1.6(6) ?
    Zn1 N1 C8 C9 . . . . -173.6(3) ?
    C5 C6 C8 N1 . . . . 164.2(4) ?
    C1 C6 C8 N1 . . . . -17.5(7) ?
    C5 C6 C8 C9 . . . . -15.6(6) ?
    C1 C6 C8 C9 . . . . 162.7(4) ?
    Zn1 O2 C10 N2 . . . . -2.8(6) ?
    Zn1 O2 C10 C11 . . . . 176.2(3) ?
    N1 N2 C10 O2 . . . . 1.7(6) ?
    N1 N2 C10 C11 . . . . -177.3(3) ?
    O2 C10 C11 C12 . . . . 45.9(6) ?
    N2 C10 C11 C12 . . . . -135.0(4) ?
    C10 C11 C12 C13 . . . . -72.6(6) ?
    C10 C11 C12 C14 . . . . 99.6(5) ?
    C19 N3 C13 C12 . . . . -0.7(5) ?
    C14 C12 C13 N3 . . . . -0.3(5) ?
    C11 C12 C13 N3 . . . . 173.2(4) ?
    C13 C12 C14 C15 . . . . 178.4(5) ?
    C11 C12 C14 C15 . . . . 4.9(7) ?
    C13 C12 C14 C19 . . . . 1.2(4) ?
    C11 C12 C14 C19 . . . . -172.3(4) ?
    C19 C14 C15 C16 . . . . 1.5(6) ?
    C12 C14 C15 C16 . . . . -175.4(4) ?
    C14 C15 C16 C17 . . . . -0.4(7) ?
    C15 C16 C17 C18 . . . . -0.7(7) ?
    C16 C17 C18 C19 . . . . 0.5(6) ?
    C13 N3 C19 C18 . . . . -175.9(4) ?
    C13 N3 C19 C14 . . . . 1.4(5) ?
    C17 C18 C19 N3 . . . . 177.6(4) ?
    C17 C18 C19 C14 . . . . 0.7(6) ?
    C15 C14 C19 N3 . . . . -179.3(4) ?
    C12 C14 C19 N3 . . . . -1.6(4) ?
    C15 C14 C19 C18 . . . . -1.8(6) ?
    C12 C14 C19 C18 . . . . 175.9(4) ?
loop_
    _geom_hbond_atom_site_label_D
    _geom_hbond_atom_site_label_H
    _geom_hbond_atom_site_label_A
    _geom_hbond_site_symmetry_A
    _geom_hbond_distance_DH
    _geom_hbond_distance_HA
    _geom_hbond_distance_DA
    _geom_hbond_angle_DHA
    _geom_hbond_publ_flag
    O1W H1W1 O3 . 0.84 1.80 2.608(4) 161 yes
    O1W H1W2 N2 2_566 0.84 1.87 2.703(4) 173 yes
    N3 H3N O4 . 0.88 1.95 2.822(5) 172 yes
