# Supplementary material for: Bis{μ-2-(1H-indol-3-yl)-N′-[1-(5-methyl-2-oxidophen­yl)ethyl­idene]­aceto­hydraz­idato}bis­[aqua­zinc(II)] dimethyl sulfoxide tetra­solvate
Source: Acta Crystallogr Sect E Struct Rep Online. 2008 Jul 19;64(Pt 8):m1047. doi: 10.1107/S1600536808022034 (PMC2961965; doi:10.1107/S1600536808022034)
Supplement: Supplementary file 2 [file e-64-m1047-Isup2.hkl]

# 
# h,k,l, Fc-squared, Fo-squared, sigma(Fo-squared) and status flag 
# 
data_I
_shelx_title '  P-1' 
_shelx_refln_list_code          4 
_shelx_F_calc_maximum      201.19 
_exptl_crystal_F_000       584.00 
_reflns_d_resolution_high  0.7696 
 
loop_ 
 _symmetry_equiv_pos_as_xyz 
 'x, y, z' 
 '-x, -y, -z' 
 
_cell_length_a     8.5271 
_cell_length_b     8.8849 
_cell_length_c    16.8279 
_cell_angle_alpha  85.519 
_cell_angle_beta   84.920 
_cell_angle_gamma  84.251 
 
_shelx_F_squared_multiplier     1.000 
 
loop_ 
 _refln_index_h 
 _refln_index_k 
 _refln_index_l 
 _refln_F_squared_calc 
 _refln_F_squared_meas 
 _refln_F_squared_sigma 
 _refln_observed_status 
   1   0   0     2323.23     2787.68    176.52 o 
   2   0   0     6425.41     7532.87    407.34 o 
   3   0   0      125.00      118.14     18.83 o 
   4   0   0      327.46      378.17     28.05 o 
   5   0   0     3713.26     4077.82    131.96 o 
   6   0   0     1012.56      983.14     44.70 o 
   7   0   0      551.89      545.19     36.07 o 
   8   0   0      184.08      159.20     36.42 o 
   9   0   0      178.85      161.93     45.19 o 
  10   0   0      252.14      235.10     46.69 o 
 -10   1   0       67.50       35.06    108.90 o 
  -9   1   0      835.93      819.43     61.76 o 
  -8   1   0      120.17      204.21     38.80 o 
  -7   1   0      181.50      225.65     36.91 o 
  -6   1   0     1372.92     1398.98     54.13 o 
  -5   1   0      624.96      628.79     31.63 o 
  -4   1   0      486.91      551.43     33.09 o 
  -3   1   0       31.82       47.57     17.03 o 
  -2   1   0     4803.63     4977.35    406.17 o 
  -1   1   0     2699.97     2639.19     91.33 o 
   1   1   0     1933.90     2061.52     67.10 o 
   2   1   0       19.16       37.28     20.25 o 
   3   1   0     1250.11     1361.14     50.66 o 
   4   1   0      471.04      448.66     29.02 o 
   5   1   0       50.25       50.56     21.88 o 
   6   1   0       56.04       60.19     26.12 o 
   7   1   0       61.58       76.98     23.62 o 
   8   1   0     1417.20     1353.73     59.21 o 
   9   1   0      858.96      832.49     58.23 o 
  10   1   0       14.10      -19.04     36.08 o 
  11   1   0      267.20      221.82     48.93 o 
 -10   2   0       30.89        6.15     50.44 o 
  -9   2   0     1544.70     1425.73     94.74 o 
  -8   2   0      296.48      301.20     44.18 o 
  -7   2   0        0.35        0.42     36.87 o 
  -6   2   0      259.63      205.15     33.32 o 
  -5   2   0      115.27      104.88     25.79 o 
  -4   2   0      193.39      172.09     29.60 o 
  -3   2   0      137.98      129.21     19.97 o 
  -2   2   0     3144.38     2929.88    152.51 o 
  -1   2   0     1281.55     1126.07     51.43 o 
   1   2   0      457.55      442.25     45.51 o 
   2   2   0      133.45      148.94     18.13 o 
   3   2   0     6314.17     7020.22    200.94 o 
   4   2   0     5050.89     5851.75    203.43 o 
   5   2   0      141.88      240.28     38.56 o 
   6   2   0     2077.01     2120.97     80.81 o 
   7   2   0      198.68      226.75     28.62 o 
   8   2   0     1063.48     1000.61     50.36 o 
   9   2   0      648.75      721.56     54.39 o 
  10   2   0       59.60       53.23     35.47 o 
  11   2   0      468.30      443.81    104.42 o 
 -10   3   0        3.09      -40.70     48.52 o 
  -9   3   0     1166.84     1135.62     87.69 o 
  -8   3   0      212.13      213.10     50.95 o 
  -7   3   0        9.34      -11.80     41.81 o 
  -6   3   0     2211.05     1965.45     99.25 o 
  -5   3   0     3692.76     3581.31    144.04 o 
  -4   3   0       34.35       24.10     27.22 o 
  -3   3   0      113.17      102.50     26.00 o 
  -2   3   0     1145.84     1182.69     45.60 o 
  -1   3   0     1353.65     1067.68     53.13 o 
   0   3   0     1823.72     1639.04    107.33 o 
   1   3   0      347.16      391.93     47.69 o 
   2   3   0        3.45       21.19     20.16 o 
   3   3   0      655.17      721.41     44.07 o 
   4   3   0      199.85      269.12     26.05 o 
   5   3   0      155.99      146.00     25.90 o 
   6   3   0     1236.76     1296.91     61.26 o 
   7   3   0     1241.95     1215.84     90.50 o 
   8   3   0      203.93      224.96     31.76 o 
   9   3   0      460.84      460.45     40.92 o 
  10   3   0      302.98      180.84     74.37 o 
  -9   4   0       16.39      -24.54     47.35 o 
  -8   4   0      299.16      297.83     56.19 o 
  -7   4   0        1.20      -31.85     36.25 o 
  -6   4   0     1546.96     1525.12     89.97 o 
  -5   4   0     1167.47     1141.63     72.56 o 
  -4   4   0      255.68      257.17     38.15 o 
  -3   4   0      679.70      590.69     65.65 o 
  -2   4   0     2351.00     2415.06    102.79 o 
  -1   4   0      838.39      758.34     46.01 o 
   0   4   0     5107.33     4725.75    277.48 o 
   1   4   0      292.75      413.14     52.21 o 
   2   4   0    10460.92     9905.51    541.03 o 
   3   4   0       29.51       21.32     23.92 o 
   4   4   0        1.99       31.15     25.80 o 
   5   4   0       18.02      -18.33     23.64 o 
   6   4   0      534.39      624.79     39.14 o 
   7   4   0       27.46       36.13     24.87 o 
   8   4   0      856.89      856.09     49.32 o 
   9   4   0     1115.47     1171.01     60.07 o 
  10   4   0      159.90      165.05     74.57 o 
  -9   5   0        5.90      -74.90     49.93 o 
  -8   5   0      510.19      526.26     66.71 o 
  -7   5   0      121.67      143.82     46.75 o 
  -6   5   0        3.69      -12.80     35.83 o 
  -5   5   0       15.25       26.98     34.27 o 
  -4   5   0       13.00       46.66     50.52 o 
  -3   5   0     1155.34     1136.53    102.36 o 
  -2   5   0     3178.75     3132.50    131.72 o 
  -1   5   0       58.69       21.31     22.18 o 
   0   5   0     3044.52     2698.12    173.03 o 
   1   5   0       38.80       10.28     32.15 o 
   2   5   0     5415.12     5321.87    222.96 o 
   3   5   0     2640.20     2239.23     99.72 o 
   4   5   0      921.16      883.32     49.85 o 
   5   5   0      375.69      330.79     37.04 o 
   6   5   0      113.52      131.43     49.77 o 
   7   5   0        4.35       15.29     28.62 o 
   8   5   0      298.08      365.57     90.05 o 
   9   5   0      796.75      793.27    119.67 o 
  10   5   0      124.18       60.55     74.37 o 
  -8   6   0      159.64       86.45     83.66 o 
  -7   6   0       77.80       42.63     73.38 o 
  -6   6   0      491.47      541.60     93.40 o 
  -5   6   0      314.86      414.74     77.98 o 
  -4   6   0      186.21      188.65     60.64 o 
  -3   6   0        2.75       41.77     51.39 o 
  -2   6   0     2125.57     2129.52    101.87 o 
  -1   6   0      142.48      159.02     31.41 o 
   0   6   0     1770.41     1506.54    114.45 o 
   1   6   0     4369.09     4347.38    203.49 o 
   2   6   0      200.40      131.78     37.28 o 
   3   6   0     1324.11     1268.37     64.72 o 
   4   6   0      815.92      898.29     54.16 o 
   5   6   0       90.22       73.18     29.74 o 
   6   6   0     1842.79     1918.47    111.05 o 
   7   6   0     1227.28     1158.37     93.15 o 
   8   6   0      285.18      263.75     85.14 o 
   9   6   0      218.41      235.76     88.47 o 
  -8   7   0        6.54      -63.64     86.33 o 
  -7   7   0      161.76      216.64     89.41 o 
  -6   7   0      437.43      454.00     96.07 o 
  -5   7   0      525.50      475.46     88.05 o 
  -4   7   0        3.66      -52.91     55.04 o 
  -3   7   0      189.21      198.72     63.51 o 
  -2   7   0       21.39       63.51     55.70 o 
  -1   7   0        5.75       -9.92     28.82 o 
   0   7   0      394.68      448.50     47.24 o 
   1   7   0      551.78      650.65     58.13 o 
   2   7   0        9.65       15.74     34.44 o 
   3   7   0       89.90       68.12     46.65 o 
   4   7   0     1548.32     1449.29     76.48 o 
   5   7   0       46.96       21.75     37.52 o 
   6   7   0     1866.25     1788.98    175.43 o 
   7   7   0      155.86      108.86     69.31 o 
   8   7   0      206.10      210.52     85.55 o 
   9   7   0      597.09      599.73    120.00 o 
  -7   8   0       37.01       43.21     87.36 o 
  -6   8   0      134.10      123.00     86.49 o 
  -5   8   0       28.24       48.71     71.94 o 
  -4   8   0      171.54      172.57     72.80 o 
  -3   8   0      837.12      942.66    105.48 o 
  -2   8   0      566.88      605.78     86.12 o 
  -1   8   0      164.50      142.29     40.23 o 
   0   8   0      223.66      209.10     52.15 o 
   1   8   0      111.78      130.53     47.52 o 
   2   8   0       42.25       52.69     38.05 o 
   3   8   0       13.51       12.57     41.94 o 
   4   8   0     1247.30     1254.02     85.78 o 
   5   8   0      167.21      169.82     58.68 o 
   6   8   0      420.53      376.10     92.95 o 
   7   8   0       27.50       -1.19     63.80 o 
   8   8   0        0.50      -24.87     67.99 o 
  -6   9   0       12.13     -111.24     84.44 o 
  -5   9   0      211.42      291.21     94.63 o 
  -4   9   0      252.95      280.48     86.94 o 
  -3   9   0      259.00      328.91     83.16 o 
  -2   9   0      353.97      409.85     85.63 o 
  -1   9   0        0.55      -84.66     56.44 o 
   0   9   0      422.94      591.17     62.87 o 
   1   9   0      159.16      142.91     38.96 o 
   2   9   0       10.63       -0.78     51.43 o 
   3   9   0      219.30      288.32     53.45 o 
   4   9   0       10.74        3.37     41.22 o 
   5   9   0      295.80      207.60     82.92 o 
   6   9   0      449.97      467.44    106.14 o 
   7   9   0       22.84       45.01     76.01 o 
  -4  10   0      207.90      226.47     95.29 o 
  -3  10   0        9.08       24.46     74.98 o 
  -2  10   0       99.04        6.95     72.68 o 
  -1  10   0      146.99       52.66     76.26 o 
   0  10   0      858.00     1015.09    120.57 o 
   1  10   0      259.97      317.09     77.98 o 
   2  10   0       32.64       55.99     65.03 o 
   3  10   0      552.51      589.21     69.34 o 
   4  10   0      172.73      265.81     85.67 o 
   5  10   0      273.25      358.43     99.28 o 
   6  10   0      145.55       94.26     87.77 o 
  -2  11   0      106.46       33.13     84.35 o 
  -1  11   0      343.48      466.17    107.17 o 
   0  11   0        0.91       49.62     84.93 o 
   1  11   0       13.51       56.77     80.74 o 
   2  11   0        0.24      -31.66     61.17 o 
   3  11   0      591.67      625.30    112.72 o 
   4  11   0      416.51      542.51    111.82 o 
  -4 -11   1       40.66       -7.89     72.31 o 
  -3 -11   1      192.16      326.57     92.74 o 
  -2 -11   1       46.27       -2.92     65.61 o 
  -1 -11   1      112.05      209.78     91.43 o 
   0 -11   1      155.17      153.05     86.66 o 
   1 -11   1      375.49      488.00    102.89 o 
   2 -11   1      207.10      371.87     98.41 o 
  -6 -10   1        4.80       42.55     83.20 o 
  -5 -10   1        0.38      -86.25     63.92 o 
  -4 -10   1        2.96       13.11     67.09 o 
  -3 -10   1       28.21       49.04     64.99 o 
  -2 -10   1        5.62       -1.80     43.89 o 
  -1 -10   1      192.26      202.80     52.78 o 
   0 -10   1      118.73      118.35     50.89 o 
   1 -10   1      112.42       88.34     71.57 o 
   2 -10   1       66.89      133.93     77.78 o 
   3 -10   1      338.73      367.14     93.85 o 
   4 -10   1       16.40       82.34     89.49 o 
  -7  -9   1      512.77      345.97    102.94 o 
  -6  -9   1      554.17      485.08    109.27 o 
  -5  -9   1       87.43      149.43     78.56 o 
  -4  -9   1      783.02      759.03    113.42 o 
  -3  -9   1      150.17      152.22     47.96 o 
  -2  -9   1       46.26       93.94     63.68 o 
  -1  -9   1      278.30      320.56     66.63 o 
   0  -9   1       49.95       65.61     41.61 o 
   1  -9   1      215.43      253.43     75.19 o 
   2  -9   1      573.47      579.34     92.29 o 
   3  -9   1      445.91      456.72     87.56 o 
   4  -9   1       73.05       14.18     74.86 o 
   5  -9   1        3.93       76.46     82.30 o 
   6  -9   1       23.73      -32.85     89.04 o 
  -8  -8   1      157.87       73.50     80.33 o 
  -7  -8   1      184.82      156.50     82.22 o 
  -6  -8   1      940.37      866.28    127.27 o 
  -5  -8   1      194.76      153.05     77.04 o 
  -4  -8   1     1120.02     1094.23     79.71 o 
  -3  -8   1     1152.14     1261.87     71.93 o 
  -2  -8   1      329.46      248.46     50.41 o 
  -1  -8   1      594.01      657.48     63.28 o 
   0  -8   1      259.09      227.31     43.61 o 
   1  -8   1      225.89      213.03     41.96 o 
   2  -8   1     1030.06     1153.05    111.49 o 
   3  -8   1      241.15      163.98     68.20 o 
   4  -8   1      185.93       53.15     67.87 o 
   5  -8   1      228.47      140.59     78.35 o 
   6  -8   1       28.87        9.41     80.45 o 
   7  -8   1       65.18      -10.65     84.89 o 
  -9  -7   1       52.98       21.01     71.08 o 
  -8  -7   1      294.42      228.23     89.37 o 
  -7  -7   1      332.01      410.02     96.52 o 
  -6  -7   1     1758.72     1554.72    158.27 o 
  -5  -7   1       58.58       54.31     35.92 o 
  -4  -7   1        4.58      -16.23     31.64 o 
  -3  -7   1      503.28      545.87     48.86 o 
  -2  -7   1      571.12      652.86     62.67 o 
  -1  -7   1     1866.19     1923.18    106.37 o 
   0  -7   1      858.76      844.74     60.94 o 
   1  -7   1      217.09      253.89     39.39 o 
   2  -7   1      728.23      829.49     91.34 o 
   3  -7   1        6.87       40.86     53.36 o 
   4  -7   1     1355.35     1203.86    118.56 o 
   5  -7   1      258.78      270.74     79.75 o 
   6  -7   1       49.90       88.51     71.69 o 
   7  -7   1       90.81      146.06     85.22 o 
   8  -7   1       78.18      -39.75     85.59 o 
  -9  -6   1       52.78       33.01     72.60 o 
  -8  -6   1      152.82       82.38     74.04 o 
  -7  -6   1      863.79      866.49    120.65 o 
  -6  -6   1        7.14      -11.14     31.55 o 
  -5  -6   1        1.47       -7.22     32.84 o 
  -4  -6   1      114.31      118.74     95.06 o 
  -3  -6   1      567.00      591.58     55.45 o 
  -2  -6   1      420.90      495.85     78.31 o 
  -1  -6   1      965.71      950.22    116.09 o 
   0  -6   1      660.78      629.20     49.82 o 
   1  -6   1       96.94       81.97     28.85 o 
   2  -6   1     1816.25     1811.26     89.87 o 
   3  -6   1      343.49      294.67     63.72 o 
   4  -6   1      442.85      443.27     76.79 o 
   5  -6   1      471.93      453.22     85.67 o 
   6  -6   1      624.57      509.13     90.27 o 
   7  -6   1       73.04        6.33     70.25 o 
   8  -6   1      914.33      905.50    125.30 o 
 -10  -5   1      815.92      853.62    134.92 o 
  -9  -5   1      567.61      589.46    110.71 o 
  -8  -5   1      130.80      185.51     52.56 o 
  -7  -5   1      501.72      590.87     48.45 o 
  -6  -5   1        9.08       -7.86     33.47 o 
  -5  -5   1      226.11      216.70     53.09 o 
  -4  -5   1      761.04      733.29    113.29 o 
  -3  -5   1     1415.99     1329.90     73.43 o 
  -2  -5   1     1578.84     1718.66    129.86 o 
  -1  -5   1       69.39       66.02     42.75 o 
   1  -5   1      955.10      932.14     55.59 o 
   2  -5   1     1007.92      891.09     52.67 o 
   3  -5   1      636.45      629.93     53.42 o 
   4  -5   1      458.42      343.13     67.29 o 
   5  -5   1      357.16      365.57     50.22 o 
   6  -5   1      436.20      421.37     54.52 o 
   7  -5   1       87.32       65.82     44.56 o 
   8  -5   1      664.60      710.87     74.99 o 
   9  -5   1      128.84      110.86     57.92 o 
 -10  -4   1       62.23       69.64     70.83 o 
  -9  -4   1      918.87      895.21     82.93 o 
  -8  -4   1      871.53      891.53     50.35 o 
  -7  -4   1      886.31     1024.91     56.48 o 
  -6  -4   1      580.22      758.70     47.11 o 
  -5  -4   1      569.91      647.77     95.58 o 
  -4  -4   1      461.65      449.59     55.54 o 
  -3  -4   1      358.15      377.83     35.98 o 
  -2  -4   1      562.96      641.21     70.38 o 
  -1  -4   1     7021.91     8048.72    445.70 o 
   1  -4   1       29.90       20.14     33.22 o 
   2  -4   1      735.44      751.31     43.04 o 
   3  -4   1       32.17       72.21     27.62 o 
   4  -4   1      845.28      811.04     56.09 o 
   5  -4   1     2096.89     2048.44    101.26 o 
   6  -4   1     2106.11     2119.55    107.25 o 
   7  -4   1       28.03       76.84     42.04 o 
   8  -4   1       90.10       51.17     46.97 o 
   9  -4   1        3.74       -3.44     48.22 o 
 -10  -3   1       42.67      129.99     74.98 o 
  -9  -3   1      717.58      629.02     45.76 o 
  -8  -3   1      877.98      919.30     49.47 o 
  -7  -3   1     1065.02     1072.99     58.64 o 
  -6  -3   1     3645.13     3856.30    124.97 o 
  -5  -3   1      193.21      163.61     27.12 o 
  -4  -3   1      511.99      475.42     30.82 o 
  -3  -3   1     5800.10     6422.37    329.98 o 
  -2  -3   1      102.68      131.13     22.52 o 
  -1  -3   1     2623.95     2967.66    177.79 o 
   1  -3   1      277.67      320.11     42.67 o 
   2  -3   1     2227.39     2176.54     78.95 o 
   3  -3   1     1833.93     1875.46     81.56 o 
   4  -3   1      113.85      132.90     29.83 o 
   5  -3   1      913.38      947.52     61.97 o 
   6  -3   1       91.10       94.31     36.98 o 
   7  -3   1       86.25       48.66     39.63 o 
   8  -3   1        4.96       21.22     42.04 o 
   9  -3   1      238.84      102.48     84.99 o 
  10  -3   1       88.72       35.63     52.79 o 
 -10  -2   1      102.08       96.66     76.87 o 
  -9  -2   1     1107.19     1006.88     54.72 o 
  -8  -2   1      424.75      424.33     36.21 o 
  -7  -2   1        7.39       34.83     27.96 o 
  -6  -2   1       48.94       28.46     25.92 o 
  -5  -2   1     1117.32     1318.13     76.08 o 
  -4  -2   1      729.63      903.47     50.60 o 
  -3  -2   1    17047.70    20150.49    730.11 o 
  -2  -2   1     5430.44     5949.49    283.42 o 
  -1  -2   1       85.99       49.25     82.90 o 
   1  -2   1     2518.36     2309.62    106.76 o 
   2  -2   1     1281.85     1159.01     98.41 o 
   3  -2   1     5772.91     5432.85    191.17 o 
   4  -2   1      677.01      839.10     50.73 o 
   5  -2   1      444.96      536.47     72.66 o 
   6  -2   1      220.30      205.41     41.22 o 
   7  -2   1      465.02      420.54     53.23 o 
   8  -2   1     1474.64     1428.31    129.84 o 
   9  -2   1      706.42      740.35     73.15 o 
  10  -2   1       61.29       23.25     50.42 o 
 -10  -1   1      346.28      324.04     47.29 o 
  -9  -1   1      657.85      565.70     51.43 o 
  -8  -1   1      112.65      114.90     27.39 o 
  -7  -1   1       30.72       -4.78     27.67 o 
  -6  -1   1      246.02      300.41     32.78 o 
  -5  -1   1      568.34      665.70     38.94 o 
  -4  -1   1      311.74      432.25     29.12 o 
  -3  -1   1     3694.59     5193.88    187.65 o 
  -2  -1   1       29.64       35.57     18.26 o 
  -1  -1   1      368.42      476.29     19.23 o 
   0  -1   1     8574.33     8339.40    399.49 o 
   1  -1   1       18.70       81.88     39.58 o 
   2  -1   1        3.51        2.35     18.33 o 
   3  -1   1      438.24      633.58     33.19 o 
   4  -1   1        1.11      -10.93     14.10 o 
   5  -1   1     3721.04     3753.58    122.21 o 
   6  -1   1     3157.17     3016.16     92.46 o 
   7  -1   1       86.08       86.47     31.70 o 
   8  -1   1     1246.25     1147.80     67.39 o 
   9  -1   1      811.92      743.39     72.12 o 
  10  -1   1     2087.85     2021.13    139.63 o 
 -10   0   1       43.37       48.41     39.49 o 
  -9   0   1      670.01      701.29     76.71 o 
  -8   0   1       35.28        3.00     31.27 o 
  -7   0   1     1145.70     1135.84     61.94 o 
  -6   0   1     1742.36     1690.78     99.90 o 
  -5   0   1      101.35      167.43     25.96 o 
  -4   0   1      143.36      168.77     22.32 o 
  -3   0   1      432.92      606.80     31.28 o 
  -2   0   1       93.02      180.53     16.31 o 
  -1   0   1     2761.38     3804.75    108.21 o 
   0   0   1     8323.29       -0.94      0.63 o 
   1   0   1      221.41      212.28     10.81 o 
   2   0   1    10122.66    12108.76    609.67 o 
   3   0   1       93.24       97.30     14.60 o 
   4   0   1      240.37      250.72     20.16 o 
   5   0   1      847.05      835.94     37.47 o 
   6   0   1     2136.42     2128.13     71.80 o 
   7   0   1     1223.67     1218.68     52.55 o 
   8   0   1     1452.24     1296.22     69.08 o 
   9   0   1      528.79      532.53     51.09 o 
  10   0   1        7.54      -41.37     37.90 o 
  11   0   1       34.63       23.87     51.22 o 
 -10   1   1      453.28      389.75     54.29 o 
  -9   1   1     1246.35     1070.11     69.50 o 
  -8   1   1     1688.30     1708.90     81.47 o 
  -7   1   1       54.16       32.63     34.31 o 
  -6   1   1     1018.03     1042.84     46.89 o 
  -5   1   1      161.30      178.96     21.90 o 
  -4   1   1      559.42      595.87     30.19 o 
  -3   1   1       82.65       56.36     13.61 o 
  -2   1   1     6861.69     7063.24    201.29 o 
  -1   1   1     5830.89     6428.89    207.49 o 
   0   1   1     1491.88     1241.82     61.77 o 
   1   1   1      677.87      668.76     19.71 o 
   2   1   1      192.31      195.70     14.77 o 
   3   1   1     3682.89     3659.13    111.06 o 
   4   1   1       90.21      132.45     17.64 o 
   5   1   1       37.77       51.17     17.96 o 
   6   1   1      393.42      468.58     31.86 o 
   7   1   1      146.30      178.86     26.27 o 
   8   1   1     2296.46     2188.14     78.21 o 
   9   1   1      204.03      105.29     36.49 o 
  10   1   1      552.10      440.97     51.28 o 
  11   1   1      132.11      124.63     59.48 o 
 -10   2   1      142.08       96.16     53.73 o 
  -9   2   1      935.58      835.42     64.20 o 
  -8   2   1      978.92      933.47     75.44 o 
  -7   2   1       18.30      -11.79     34.92 o 
  -6   2   1     2066.23     2042.78     82.96 o 
  -5   2   1      947.56      901.66     38.99 o 
  -4   2   1     1784.22     1778.41     68.51 o 
  -3   2   1     5216.76     4926.19    147.88 o 
  -2   2   1     1516.63     1650.40     44.76 o 
  -1   2   1    40478.81    39528.48   1182.98 o 
   0   2   1     2956.97     2420.56    278.14 o 
   1   2   1        1.50      -21.34     14.23 o 
   2   2   1      339.46      379.61     30.82 o 
   3   2   1     2379.37     2282.00     66.63 o 
   4   2   1      984.70     1065.35     41.84 o 
   5   2   1     3065.67     3032.92     89.66 o 
   6   2   1     1827.35     1720.99     62.39 o 
   7   2   1       17.80       24.27     21.84 o 
   8   2   1       36.87       56.99     25.06 o 
   9   2   1       13.78      -22.12     29.60 o 
  10   2   1       35.13       22.68     52.47 o 
  11   2   1      158.32       84.30     67.87 o 
 -10   3   1      107.39       10.12     82.83 o 
  -9   3   1        8.43      -33.50     44.95 o 
  -8   3   1       42.89       31.96     43.44 o 
  -7   3   1      109.98       75.72     40.61 o 
  -6   3   1     2278.96     2231.18     89.65 o 
  -5   3   1     1994.38     1978.67     79.73 o 
  -4   3   1     1329.65     1386.24     71.85 o 
  -3   3   1      101.32       68.09     25.50 o 
  -2   3   1      148.20      142.63     14.20 o 
  -1   3   1     3013.77     2698.29    109.04 o 
   0   3   1     1849.75     1481.63     98.50 o 
   1   3   1    11818.34    11062.59    621.81 o 
   2   3   1      127.89      148.96     33.00 o 
   3   3   1     2006.05     1823.76     66.44 o 
   4   3   1     1284.63     1285.74     47.86 o 
   5   3   1     1093.73     1025.67     45.29 o 
   6   3   1     2318.69     2329.39     76.86 o 
   7   3   1        5.26       11.18     21.73 o 
   8   3   1      615.53      603.51     41.91 o 
   9   3   1      111.73      100.12     29.69 o 
  10   3   1      142.97      161.21     65.03 o 
  -9   4   1       43.47       -7.16     48.37 o 
  -8   4   1       60.56       26.86     45.80 o 
  -7   4   1        3.67       30.45     44.54 o 
  -6   4   1      137.21      124.00     56.89 o 
  -5   4   1      156.05      192.27     40.71 o 
  -4   4   1      295.33      329.37     40.03 o 
  -3   4   1     1695.24     1489.20    110.54 o 
  -2   4   1     4620.44     4527.61    177.55 o 
  -1   4   1        1.95      -17.98     17.34 o 
   0   4   1      108.61       83.86     29.68 o 
   1   4   1      185.22      277.28     43.08 o 
   2   4   1     2157.18     2083.91     97.14 o 
   3   4   1     2962.20     2732.42     94.25 o 
   4   4   1     4085.83     4121.87    135.26 o 
   5   4   1       16.43      -14.62     20.39 o 
   6   4   1      882.75      869.66     44.90 o 
   7   4   1        9.56       23.57     24.19 o 
   8   4   1     1210.07     1087.51     54.58 o 
   9   4   1     2138.74     2085.54     94.37 o 
  10   4   1        2.21        5.26     58.21 o 
  -9   5   1      309.31      116.75     95.08 o 
  -8   5   1     1257.05     1358.74     93.45 o 
  -7   5   1       50.64       37.74     57.06 o 
  -6   5   1      306.91      292.98     76.67 o 
  -5   5   1        5.79       12.25     53.73 o 
  -4   5   1      272.30      238.55     59.90 o 
  -3   5   1     1870.37     1892.45    177.38 o 
  -2   5   1     1008.25      899.95     54.39 o 
  -1   5   1      270.68      211.42     29.22 o 
   0   5   1      184.15      114.16     36.75 o 
   1   5   1        4.28      -14.84     29.23 o 
   2   5   1       56.21       98.45     28.58 o 
   3   5   1      541.11      569.67     56.71 o 
   4   5   1     1349.70     1272.68     68.98 o 
   5   5   1       34.77       18.17     25.70 o 
   6   5   1      812.38      764.01     50.47 o 
   7   5   1      748.19      870.61     55.73 o 
   8   5   1     1214.77     1162.22     67.35 o 
   9   5   1     1306.90     1226.63     86.44 o 
  10   5   1       44.75       32.68     63.43 o 
  -8   6   1      742.59      666.20    116.75 o 
  -7   6   1      300.24      271.81     87.23 o 
  -6   6   1     1246.98     1298.17    130.07 o 
  -5   6   1     1809.24     1734.12    143.26 o 
  -4   6   1        2.37       45.30     53.81 o 
  -3   6   1      664.24      682.20     82.55 o 
  -2   6   1      141.69      116.27     30.51 o 
  -1   6   1      401.41      374.42     40.13 o 
   0   6   1     1346.46     1267.21    101.62 o 
   1   6   1      178.64      150.13     46.70 o 
   2   6   1       85.62      105.76     33.96 o 
   3   6   1       18.76       -7.99     25.98 o 
   4   6   1       15.68      -14.11     26.10 o 
   5   6   1      454.25      492.29     42.56 o 
   6   6   1      428.77      451.35     55.62 o 
   7   6   1       95.33       46.68     40.60 o 
   8   6   1       32.78      -29.54     39.18 o 
   9   6   1        7.02       95.17     73.05 o 
  -8   7   1       60.35       78.31     90.03 o 
  -7   7   1       38.29      -19.07     76.59 o 
  -6   7   1      678.26      587.24    101.66 o 
  -5   7   1      281.49      282.46     77.00 o 
  -4   7   1        6.23      -15.05     53.73 o 
  -3   7   1      138.93      159.25     63.22 o 
  -2   7   1      250.77      309.22     68.03 o 
  -1   7   1       45.47       49.20     32.38 o 
   0   7   1      673.91      631.59     74.24 o 
   1   7   1        3.15      -36.87     37.00 o 
   2   7   1      606.92      643.88     86.86 o 
   3   7   1     1449.04     1433.88     72.47 o 
   4   7   1      351.45      295.09     47.73 o 
   5   7   1       12.35      -12.42     34.74 o 
   6   7   1      290.33      213.99     49.49 o 
   7   7   1       67.75       98.80     46.18 o 
   8   7   1      161.66       72.06     73.87 o 
   9   7   1      947.08      880.75    135.21 o 
  -7   8   1       64.59       11.10     84.72 o 
  -6   8   1        1.05       -4.97     76.34 o 
  -5   8   1        3.42       38.52     71.94 o 
  -4   8   1       64.20      113.75     67.99 o 
  -3   8   1     1043.00     1051.39    113.46 o 
  -2   8   1     2664.50     2773.22    189.67 o 
  -1   8   1       14.26       -0.15     39.46 o 
   0   8   1     1055.78     1129.82     76.77 o 
   1   8   1      115.16       78.48     38.09 o 
   2   8   1       62.79       60.33     39.21 o 
   3   8   1     2476.43     2295.99    181.58 o 
   4   8   1     1434.01     1406.22     90.71 o 
   5   8   1       49.69      100.53     44.67 o 
   6   8   1     1168.34     1123.09    175.00 o 
   7   8   1      145.35      119.01     75.68 o 
   8   8   1      323.11      304.61     95.00 o 
  -6   9   1        3.87      -68.65     86.04 o 
  -5   9   1       69.71      164.19     86.57 o 
  -4   9   1      176.27      304.49     86.20 o 
  -3   9   1        1.87       -0.16     67.38 o 
  -2   9   1       91.49       47.32     68.40 o 
  -1   9   1       18.25      -38.19     61.05 o 
   0   9   1      748.28      820.34    157.94 o 
   1   9   1      248.76      273.82     71.41 o 
   2   9   1       66.64      116.17     59.57 o 
   3   9   1      102.98       86.04     44.05 o 
   4   9   1      168.74      205.77     51.24 o 
   5   9   1      169.24      119.81     49.59 o 
   6   9   1      921.95      971.39    135.99 o 
   7   9   1      458.49      315.59     99.93 o 
  -4  10   1       34.22       21.25     82.18 o 
  -3  10   1      123.94      137.88     81.64 o 
  -2  10   1       64.95       96.11     79.59 o 
  -1  10   1       11.22       92.86     76.13 o 
   0  10   1       59.10       -0.95     74.45 o 
   1  10   1      166.29      168.23     52.34 o 
   2  10   1       28.67      -15.33     57.51 o 
   3  10   1      141.45      183.38     52.81 o 
   4  10   1      381.02      447.98     65.32 o 
   5  10   1        0.06       40.04     72.39 o 
   6  10   1       10.55       77.08     81.27 o 
  -2  11   1      321.45      288.38     99.28 o 
  -1  11   1       78.97      131.47     89.74 o 
   0  11   1       14.97      -81.48     78.64 o 
   1  11   1        1.42        4.15     85.88 o 
   2  11   1      125.16      147.54     58.96 o 
   3  11   1      219.54      187.61     58.43 o 
   4  11   1       31.62      130.52     79.30 o 
  -3 -11   2       90.40       99.28     75.48 o 
  -2 -11   2      196.45      225.40     85.67 o 
   0 -11   2      271.74      188.93     83.70 o 
   1 -11   2      352.43      414.56     67.66 o 
  -6 -10   2      738.08      857.65    141.00 o 
  -5 -10   2      356.56      313.37     97.71 o 
  -4 -10   2       66.82       76.05     74.78 o 
  -3 -10   2       24.96       48.18     63.64 o 
  -2 -10   2      421.38      467.49     91.80 o 
  -1 -10   2     1138.08     1349.21     83.20 o 
   0 -10   2        1.37       13.14     46.72 o 
   1 -10   2      360.99      355.96     84.35 o 
   2 -10   2        3.09       97.26     72.89 o 
   3 -10   2        0.62       86.78     80.53 o 
   4 -10   2      134.97       -7.36     85.59 o 
  -7  -9   2       80.77       -0.41     77.98 o 
  -6  -9   2       59.24      134.67     84.89 o 
  -5  -9   2        0.09      -44.93     58.79 o 
  -4  -9   2       14.80      -51.96     58.25 o 
  -3  -9   2      341.00      398.14     87.81 o 
  -2  -9   2      354.41      366.23     47.30 o 
  -1  -9   2      409.56      421.55     55.00 o 
   0  -9   2       22.05       17.68     42.50 o 
   1  -9   2       75.52      108.57     65.65 o 
   2  -9   2     1670.42     2026.40    159.91 o 
   3  -9   2     1140.09     1217.10    126.00 o 
   4  -9   2       57.42      132.37     80.74 o 
   5  -9   2      127.14      212.94     97.47 o 
  -8  -8   2        0.88      -56.07     67.17 o 
  -7  -8   2        3.37      -39.71     65.65 o 
  -6  -8   2       67.81      108.90     77.24 o 
  -5  -8   2       51.01       48.34     68.16 o 
  -4  -8   2      271.70      278.55     70.40 o 
  -3  -8   2     1006.96      987.84     75.85 o 
  -2  -8   2       24.79       15.38     55.62 o 
  -1  -8   2      254.44      277.24     46.55 o 
   0  -8   2       21.19       19.34     34.25 o 
   1  -8   2       54.09        4.56     32.19 o 
   2  -8   2     1423.01     1279.09    121.60 o 
   3  -8   2      238.75      305.64     77.33 o 
   4  -8   2      349.50      332.73     84.72 o 
   5  -8   2      330.70      380.29     98.25 o 
   6  -8   2      224.90      265.03     92.00 o 
   7  -8   2        0.99     -118.45     78.97 o 
  -9  -7   2        4.35      -10.11     72.43 o 
  -8  -7   2       22.75       25.98     73.21 o 
  -7  -7   2     1310.94     1309.80    154.98 o 
  -6  -7   2      245.62      316.69     59.08 o 
  -5  -7   2        6.08      -40.74     57.68 o 
  -4  -7   2      779.91      920.23     68.67 o 
  -3  -7   2      242.24      263.16     51.65 o 
  -2  -7   2     1181.60     1215.25    125.30 o 
  -1  -7   2      849.24      974.27    106.64 o 
   0  -7   2       23.20      -41.68     27.78 o 
   1  -7   2        0.36        2.75     29.79 o 
   2  -7   2       42.28      110.25     58.37 o 
   3  -7   2       82.56      109.39     61.21 o 
   4  -7   2      194.73      222.52     71.65 o 
   5  -7   2      317.79      366.40     89.08 o 
   6  -7   2      960.44      858.35    116.87 o 
   7  -7   2       69.67        4.03     77.24 o 
   8  -7   2      562.16      488.94    116.38 o 
  -9  -6   2       57.72      122.96     82.59 o 
  -8  -6   2      101.48       19.57     69.47 o 
  -7  -6   2      911.24      922.02    111.24 o 
  -5  -6   2        7.60       23.42     31.19 o 
  -4  -6   2     2287.55     2041.64    100.77 o 
  -3  -6   2     3274.87     3178.18    188.91 o 
  -2  -6   2      399.59      445.82     78.15 o 
  -1  -6   2     2044.52     2105.21    158.10 o 
   0  -6   2       63.26       88.47     45.14 o 
   1  -6   2     1083.45     1075.06     66.06 o 
   2  -6   2     1190.42     1215.28     69.78 o 
   3  -6   2      186.01      158.60     61.50 o 
   4  -6   2      459.38      389.38     75.02 o 
   5  -6   2       81.43      104.42     66.47 o 
   6  -6   2       16.50       -6.87     65.24 o 
   7  -6   2      431.14      360.61     61.97 o 
   8  -6   2      252.12      236.97     60.39 o 
 -10  -5   2      126.30       31.74     76.38 o 
  -9  -5   2     1045.63      941.43    136.97 o 
  -8  -5   2      683.88      757.08     79.19 o 
  -7  -5   2     1455.12     1252.54    127.27 o 
  -6  -5   2      638.35      683.75    144.76 o 
  -5  -5   2       27.24      -19.11     32.20 o 
  -4  -5   2     1055.05     1000.67     63.12 o 
  -3  -5   2     7292.63     7137.66    260.52 o 
  -2  -5   2      238.36      287.88     62.07 o 
  -1  -5   2     1765.28     2017.48    145.11 o 
   0  -5   2      880.17      765.85     72.15 o 
   1  -5   2      653.26      723.67     69.35 o 
   2  -5   2      477.18      434.80     38.27 o 
   3  -5   2      108.96       25.57     49.41 o 
   4  -5   2       82.62       72.78     58.91 o 
   5  -5   2       72.38       70.91     39.59 o 
   6  -5   2       43.24       -6.18     37.88 o 
   7  -5   2        2.37        5.99     41.30 o 
   8  -5   2       56.80       80.73     49.40 o 
   9  -5   2       94.67      108.39     58.25 o 
 -10  -4   2       56.50       40.00     57.02 o 
  -9  -4   2      495.95      474.34     67.42 o 
  -8  -4   2       59.76       88.59     66.06 o 
  -7  -4   2      170.40      198.85     33.38 o 
  -6  -4   2       27.75       -1.90     26.96 o 
  -5  -4   2      980.49      848.53     58.00 o 
  -4  -4   2       41.56       25.18     27.72 o 
  -3  -4   2      400.36      354.38     46.34 o 
  -2  -4   2       24.43       37.12     42.14 o 
  -1  -4   2      883.73      916.60     87.31 o 
   0  -4   2     3401.38     3276.23    176.19 o 
   1  -4   2       56.48       42.75     33.38 o 
   2  -4   2     1055.66     1048.23     65.14 o 
   3  -4   2     1433.45     1401.14     72.43 o 
   4  -4   2     2079.42     2001.98     96.80 o 
   5  -4   2     3842.87     3896.58    157.70 o 
   6  -4   2     1675.22     1684.78     99.54 o 
   7  -4   2      136.63      154.54     46.40 o 
   8  -4   2      419.07      394.60     60.09 o 
   9  -4   2       86.70       58.24     87.34 o 
 -10  -3   2        4.50      126.00     73.13 o 
  -9  -3   2      674.75      644.34     71.89 o 
  -8  -3   2        1.19       27.22     29.27 o 
  -7  -3   2      303.45      367.06     59.89 o 
  -6  -3   2      382.69      433.81     36.71 o 
  -5  -3   2       16.47        3.61     22.43 o 
  -4  -3   2      100.47       93.82     21.06 o 
  -3  -3   2     3520.52     3806.64    257.63 o 
  -2  -3   2      237.40      359.01     72.61 o 
  -1  -3   2       30.43       72.35     38.64 o 
   0  -3   2      597.30      605.20     56.77 o 
   1  -3   2        1.00        5.93     17.71 o 
   2  -3   2      786.71      828.38     36.94 o 
   3  -3   2     2564.63     2482.85    102.74 o 
   4  -3   2      566.24      551.58     57.51 o 
   5  -3   2     1110.87     1089.97     69.61 o 
   6  -3   2     1386.80     1281.13     80.38 o 
   7  -3   2      563.12      499.49     57.66 o 
   8  -3   2      666.29      643.36     67.30 o 
   9  -3   2      157.67      113.60     55.15 o 
  10  -3   2       33.75       20.63     88.26 o 
 -10  -2   2      412.39      333.84     94.84 o 
  -9  -2   2     2184.93     2086.96     80.33 o 
  -8  -2   2      421.37      463.69     42.73 o 
  -7  -2   2        4.26       46.90     27.84 o 
  -6  -2   2       81.72       62.04     26.32 o 
  -5  -2   2       22.12       57.05     24.71 o 
  -4  -2   2     2071.18     2522.93     82.88 o 
  -3  -2   2     5436.82     6649.53    190.56 o 
  -2  -2   2     3256.94     4183.55    151.08 o 
  -1  -2   2      778.53      234.57    126.24 o 
   0  -2   2      704.35      721.87     55.25 o 
   1  -2   2     1951.69     1979.84     67.41 o 
   2  -2   2      334.51      286.44     27.87 o 
   3  -2   2      697.27      661.71     43.06 o 
   4  -2   2       77.16       97.04     26.96 o 
   5  -2   2     1683.99     1609.67     81.77 o 
   6  -2   2     1708.17     1693.96    110.89 o 
   7  -2   2        0.89      -22.20     35.70 o 
   8  -2   2      427.09      479.39     59.26 o 
   9  -2   2      714.32      711.63     73.14 o 
  10  -2   2       13.77      -68.68     46.44 o 
 -10  -1   2      230.17      159.01     57.99 o 
  -9  -1   2     1459.75     1589.91     79.46 o 
  -8  -1   2        4.20      -32.27     28.94 o 
  -7  -1   2      330.75      393.60     39.35 o 
  -6  -1   2     2673.50     3197.57    109.52 o 
  -5  -1   2      143.92      184.69     26.28 o 
  -4  -1   2     3611.63     4979.17    149.40 o 
  -3  -1   2     3145.40     4327.74    128.31 o 
  -2  -1   2       70.20      126.82     17.65 o 
  -1  -1   2    23873.05    32428.13   1715.91 o 
   0  -1   2     1814.80     1861.64     55.38 o 
   1  -1   2     1377.43     1475.72     41.73 o 
   2  -1   2       73.13      155.19     15.67 o 
   3  -1   2        3.73        2.83     11.75 o 
   4  -1   2     1210.94     1266.46     69.51 o 
   5  -1   2     1467.28     1312.39     71.42 o 
   6  -1   2     1628.67     1386.58     82.50 o 
   7  -1   2     1057.43     1089.27     74.16 o 
   8  -1   2      349.19      385.09     55.32 o 
   9  -1   2      184.11      119.79     87.31 o 
  10  -1   2       77.36       21.80     78.21 o 
 -10   0   2       49.09       40.55     39.69 o 
  -9   0   2      128.22      189.18     42.43 o 
  -8   0   2      300.34      347.86     42.71 o 
  -7   0   2      539.86      584.03     39.76 o 
  -6   0   2     1315.51     1531.09     67.51 o 
  -5   0   2      493.62      583.65     37.20 o 
  -4   0   2     1413.70     1924.45     68.86 o 
  -3   0   2     7413.45    10151.96    354.95 o 
  -2   0   2     3165.69     4559.71    132.92 o 
  -1   0   2       16.80        7.75      6.12 o 
   0   0   2     6867.64     6436.98    146.40 o 
   1   0   2     1455.19     1545.98     42.92 o 
   2   0   2    10456.78    11461.36    514.61 o 
   3   0   2     5034.18     5614.43    209.31 o 
   4   0   2       43.73       34.78     14.03 o 
   5   0   2      420.60      429.09     26.97 o 
   6   0   2       50.64       43.86     19.17 o 
   7   0   2       10.26      -28.85     19.23 o 
   8   0   2     2253.68     2094.02     90.21 o 
   9   0   2       72.69       19.25     34.64 o 
  10   0   2        2.62      -62.24     41.49 o 
  11   0   2       38.19       41.65     50.68 o 
 -10   1   2        0.77      -25.63     39.17 o 
  -9   1   2     1589.88     1468.67     94.04 o 
  -8   1   2      900.58      862.16     58.81 o 
  -7   1   2       44.58       50.37     31.50 o 
  -6   1   2        7.17        3.29     21.32 o 
  -5   1   2       80.13       84.66     23.09 o 
  -4   1   2      140.46      124.71     18.21 o 
  -3   1   2     1576.42     1746.75    136.89 o 
  -2   1   2    20349.21    21749.01    517.37 o 
  -1   1   2      652.35      528.10     30.59 o 
   0   1   2     8263.20     7923.03    249.28 o 
   1   1   2     1585.04     1417.40     41.09 o 
   2   1   2     5695.33     5822.60    252.71 o 
   3   1   2     1825.99     1586.27     53.84 o 
   4   1   2        3.98       10.66     13.74 o 
   5   1   2     1557.24     1527.08     54.01 o 
   6   1   2      589.00      594.06     35.17 o 
   7   1   2     1596.46     1444.51     58.86 o 
   8   1   2     1750.54     1538.30     63.43 o 
   9   1   2       12.11      -22.27     30.26 o 
  10   1   2        1.18        2.63     45.17 o 
  11   1   2      363.05      329.66     61.75 o 
 -10   2   2      659.53      551.45     60.76 o 
  -9   2   2      544.56      485.94     53.40 o 
  -8   2   2        8.74      -48.28     33.02 o 
  -7   2   2       70.39       44.34     34.61 o 
  -6   2   2      529.69      628.38     45.75 o 
  -5   2   2        3.40      -11.67     17.42 o 
  -4   2   2      505.03      560.95     30.55 o 
  -3   2   2      381.49      392.03     23.19 o 
  -2   2   2     1062.00     1201.89     61.35 o 
  -1   2   2    25433.08    26772.14   1788.09 o 
   0   2   2     4720.22     4281.32    172.27 o 
   1   2   2    13838.83    12632.87    396.47 o 
   2   2   2       37.46       24.16     11.21 o 
   3   2   2      262.74      228.90     18.07 o 
   4   2   2       85.83      107.67     17.03 o 
   5   2   2     3086.20     3034.33     90.24 o 
   6   2   2     4885.28     4468.14    127.66 o 
   7   2   2      157.34      160.95     26.44 o 
   8   2   2      182.42      196.73     29.03 o 
   9   2   2      240.10      244.89     39.60 o 
  10   2   2       22.08      -46.03     33.35 o 
  11   2   2     1191.59     1139.47     88.94 o 
 -10   3   2       25.92      -32.77     49.84 o 
  -9   3   2      312.90      268.56     59.33 o 
  -8   3   2      370.01      413.37     49.23 o 
  -7   3   2      822.43      784.96     55.83 o 
  -6   3   2     1259.65     1153.71     74.58 o 
  -5   3   2     2074.22     1875.58     78.20 o 
  -4   3   2      654.51      717.73     42.48 o 
  -3   3   2     1093.11     1031.41     37.93 o 
  -2   3   2     2447.76     2458.72     83.29 o 
  -1   3   2     7878.78     7529.97    296.96 o 
   0   3   2       46.44       37.65     17.35 o 
   1   3   2       22.94      -12.61     17.79 o 
   2   3   2     1551.79     1543.81     57.05 o 
   3   3   2      383.35      513.90     30.76 o 
   4   3   2      387.94      447.63     26.92 o 
   5   3   2       62.23       64.69     19.91 o 
   6   3   2      441.61      433.00     32.04 o 
   7   3   2       54.21       51.55     23.19 o 
   8   3   2      907.76      856.79     58.62 o 
   9   3   2     1076.45     1034.36     55.06 o 
  10   3   2        0.00      -19.91     42.16 o 
  -9   4   2      330.01      376.36    137.16 o 
  -8   4   2      469.25      520.21     64.56 o 
  -7   4   2       69.37       49.87     41.31 o 
  -6   4   2       68.62       46.64     37.57 o 
  -5   4   2       98.72      106.28     36.96 o 
  -4   4   2      236.73      252.86     57.55 o 
  -3   4   2     1638.51     1450.33     55.79 o 
  -2   4   2       54.92       74.78     16.20 o 
  -1   4   2      119.01      106.40     19.81 o 
   0   4   2     1189.03     1021.67     77.86 o 
   1   4   2      220.85      194.69     38.89 o 
   2   4   2     7295.97     6635.14    315.28 o 
   3   4   2     5714.07     5418.79    168.67 o 
   4   4   2      269.01      367.43     30.20 o 
   5   4   2       51.81       70.29     21.79 o 
   6   4   2      160.47      145.40     25.91 o 
   7   4   2       20.56       10.32     22.61 o 
   8   4   2      893.43      852.33     57.49 o 
   9   4   2     1287.15     1246.81     70.97 o 
  10   4   2       22.10       11.16     36.38 o 
  -9   5   2      253.53      390.00    108.44 o 
  -8   5   2      607.13      746.70    112.35 o 
  -7   5   2       63.53       64.87     74.04 o 
  -6   5   2      297.51      308.19     78.60 o 
  -5   5   2      598.51      566.39     81.39 o 
  -4   5   2      362.13      324.92     64.09 o 
  -3   5   2     2589.02     2349.74    157.10 o 
  -2   5   2     1522.47     1366.82     89.72 o 
  -1   5   2      137.32      112.60     31.90 o 
   0   5   2     9354.68     8372.45    480.81 o 
   1   5   2      719.95      642.73     67.17 o 
   2   5   2     5551.07     5415.91    250.80 o 
   3   5   2     1250.01     1067.37     52.97 o 
   4   5   2      228.31      211.17     28.85 o 
   5   5   2      856.43      780.24     47.44 o 
   6   5   2      919.81      809.92     50.97 o 
   7   5   2        2.20      -30.45     46.08 o 
   8   5   2       16.00       13.72     33.09 o 
   9   5   2        4.63        9.56     33.42 o 
  10   5   2        0.00       14.06     59.36 o 
  -8   6   2       23.84       86.37     85.42 o 
  -7   6   2      173.19       62.36     74.82 o 
  -6   6   2      362.83      440.27     90.85 o 
  -5   6   2      767.65      765.61     95.04 o 
  -4   6   2       24.06       18.21     50.44 o 
  -3   6   2       12.86      -25.24     49.70 o 
  -2   6   2      488.77      481.27     44.65 o 
  -1   6   2        0.74      -14.81     25.60 o 
   0   6   2     3831.61     3498.25    221.00 o 
   1   6   2      666.67      677.06     75.60 o 
   2   6   2        1.18       14.48     27.17 o 
   3   6   2     2237.61     2111.02     85.02 o 
   4   6   2       26.61       32.14     26.08 o 
   5   6   2      417.56      379.35     49.90 o 
   6   6   2      974.73     1019.55     74.65 o 
   7   6   2       34.20       50.50     39.23 o 
   8   6   2      509.39      439.92     70.23 o 
   9   6   2      437.56      398.99     61.24 o 
  -8   7   2       17.01      -32.48     83.00 o 
  -7   7   2        0.31       93.85     80.37 o 
  -6   7   2       72.89      143.76     72.31 o 
  -5   7   2        2.75      -33.96     61.83 o 
  -4   7   2        3.20       12.78     55.37 o 
  -3   7   2      518.26      603.93     83.82 o 
  -2   7   2     1864.11     2110.35    154.16 o 
  -1   7   2        6.22       34.55     33.38 o 
   0   7   2       38.45       15.58     38.40 o 
   1   7   2       16.23        7.36     40.62 o 
   2   7   2       48.95       42.95     34.33 o 
   3   7   2     2170.72     1989.66    105.54 o 
   4   7   2      804.42      864.77    120.08 o 
   5   7   2      113.15      122.72     41.24 o 
   6   7   2      410.46      327.39     54.09 o 
   7   7   2       42.70        3.76     43.95 o 
   8   7   2     1235.99     1214.39     92.41 o 
   9   7   2      849.07      770.33    125.38 o 
  -7   8   2       47.47      -94.06     79.79 o 
  -6   8   2      182.24        6.45     76.59 o 
  -5   8   2       63.70      133.23     76.71 o 
  -4   8   2       11.04       45.47     61.33 o 
  -3   8   2     1316.47     1335.45    126.37 o 
  -2   8   2      108.13      167.80     67.62 o 
  -1   8   2       51.27       19.06     35.22 o 
   0   8   2       98.16      181.99     56.69 o 
   1   8   2      134.63       83.70     51.51 o 
   2   8   2       55.07      106.22     53.81 o 
   3   8   2       13.82        3.29     59.79 o 
   4   8   2      359.02      278.43     50.90 o 
   5   8   2      258.81      228.56     49.44 o 
   6   8   2      267.38      251.37     52.50 o 
   7   8   2      310.95      296.14     58.81 o 
   8   8   2       33.96       22.69     65.81 o 
  -5   9   2      414.25      463.79    104.09 o 
  -4   9   2      277.93      227.25     81.85 o 
  -3   9   2       28.94       29.15     68.49 o 
  -2   9   2       94.21       89.41     71.08 o 
  -1   9   2      554.12      485.33     91.14 o 
   0   9   2      630.09      729.63     70.45 o 
   1   9   2       28.31       58.87     56.20 o 
   2   9   2       61.18      163.53     64.42 o 
   3   9   2       23.81       90.37     45.52 o 
   4   9   2       25.76       14.57     43.30 o 
   5   9   2      234.73      245.77     53.41 o 
   6   9   2      531.06      488.36     67.00 o 
   7   9   2       20.84      -12.99     67.91 o 
  -4  10   2        1.23      -83.04     76.75 o 
  -3  10   2      375.27      267.45     92.95 o 
  -2  10   2      351.34      355.59     90.85 o 
  -1  10   2        5.48       23.14     77.20 o 
   0  10   2      191.05      218.57     88.22 o 
   1  10   2      186.63      218.20     73.54 o 
   2  10   2      499.37      560.51     98.87 o 
   3  10   2     1266.38     1237.57    138.00 o 
   4  10   2      176.24      165.76     73.19 o 
   5  10   2      311.34      255.42     88.36 o 
   6  10   2       16.96      -30.34     72.15 o 
  -2  11   2      246.17      439.29    106.35 o 
  -1  11   2      103.88      146.31     96.03 o 
   0  11   2       75.58       50.93     88.75 o 
   1  11   2      136.75      153.75     97.02 o 
   2  11   2        2.38       75.35     72.72 o 
   3  11   2      468.89      578.54     76.57 o 
   4  11   2      162.16      275.83     62.47 o 
  -3 -11   3       19.08       -7.89     65.40 o 
  -2 -11   3        4.41      -16.98     63.84 o 
   1 -11   3        1.86       10.20     52.38 o 
  -5 -10   3        9.59       50.65     79.91 o 
  -4 -10   3        4.60       10.24     68.65 o 
  -3 -10   3        0.66       32.31     64.66 o 
  -2 -10   3      112.41      123.98     67.34 o 
  -1 -10   3     1307.66     1313.07     99.77 o 
   0 -10   3      134.03      178.45     53.67 o 
   1 -10   3      103.54       86.82     69.72 o 
   2 -10   3       89.23      124.39     76.96 o 
   3 -10   3        2.83      -15.74     75.52 o 
   4 -10   3        5.25       56.28     84.15 o 
  -7  -9   3      617.16      638.13    125.59 o 
  -6  -9   3       79.11      -12.70     76.13 o 
  -5  -9   3      221.12      304.45     93.85 o 
  -4  -9   3      960.57     1036.18    133.11 o 
  -3  -9   3       16.49      -47.79     45.71 o 
  -2  -9   3      467.02      436.63     49.91 o 
  -1  -9   3      533.17      608.51     53.84 o 
   0  -9   3      455.10      476.54     54.62 o 
   1  -9   3       87.12      128.71     64.70 o 
   2  -9   3      216.54      318.06     77.65 o 
   3  -9   3      334.51      297.09     86.78 o 
   4  -9   3       25.62       34.98     76.42 o 
   5  -9   3        3.35      -94.92     82.59 o 
  -8  -8   3       17.14      -24.13     72.23 o 
  -7  -8   3      749.30      662.79    121.64 o 
  -6  -8   3      872.62      746.24    121.19 o 
  -5  -8   3        0.55      -31.90     66.92 o 
  -4  -8   3      294.35      280.69     90.81 o 
  -3  -8   3      224.70      190.21     51.07 o 
  -2  -8   3      362.34      261.04     83.53 o 
  -1  -8   3        6.59       35.18     30.39 o 
   0  -8   3       38.43       62.08     31.01 o 
   1  -8   3       95.37       74.45     56.69 o 
   2  -8   3      810.71      704.81     89.16 o 
   3  -8   3       69.35       24.09     65.07 o 
   4  -8   3       86.83      115.93     73.91 o 
   5  -8   3      212.91      232.88     89.00 o 
   6  -8   3       39.66       16.11     83.57 o 
   7  -8   3       48.91      -35.31     84.68 o 
  -9  -7   3       12.36       36.13     79.01 o 
  -8  -7   3       68.15       92.54     78.35 o 
  -6  -7   3     1638.23     1579.35    149.35 o 
  -5  -7   3      698.32      671.43    100.67 o 
  -4  -7   3      823.31      786.53    107.95 o 
  -3  -7   3     1228.90     1258.85     84.49 o 
  -2  -7   3      153.12      165.42     72.27 o 
  -1  -7   3      815.27      836.56     65.26 o 
   0  -7   3      959.01      909.48     87.81 o 
   1  -7   3      991.98      989.60    126.76 o 
   2  -7   3     2166.98     1975.55    143.84 o 
   3  -7   3       41.67       22.69     60.27 o 
   4  -7   3      499.40      379.64     82.05 o 
   5  -7   3      983.39     1022.78    118.76 o 
   6  -7   3       33.07        4.60     74.37 o 
   7  -7   3      739.11      604.83    111.65 o 
  -9  -6   3      263.00      217.22     91.22 o 
  -8  -6   3       23.70       58.99     65.20 o 
  -7  -6   3      362.12      333.23     83.24 o 
  -6  -6   3       29.27       23.64     54.61 o 
  -5  -6   3      343.19      363.59    192.82 o 
  -4  -6   3      586.27      622.15     55.12 o 
  -3  -6   3      914.67      891.46     65.71 o 
  -2  -6   3      440.53      523.80     84.68 o 
  -1  -6   3      200.08      198.87     38.68 o 
   0  -6   3      111.22      100.39     45.75 o 
   1  -6   3     1670.71     1503.22    114.53 o 
   2  -6   3     1656.85     1626.21     84.75 o 
   3  -6   3      668.30      706.04     87.48 o 
   4  -6   3       55.66       97.34     64.87 o 
   5  -6   3      215.13      200.84     45.94 o 
   6  -6   3       20.63       38.96     49.60 o 
   7  -6   3      724.46      861.41    192.86 o 
   8  -6   3      882.25      941.68     88.53 o 
 -10  -5   3      166.77       98.45     82.96 o 
  -9  -5   3     1078.87     1178.01    104.16 o 
  -8  -5   3      259.88      328.13     84.89 o 
  -7  -5   3      622.15      647.01     98.66 o 
  -6  -5   3      718.24      622.34     92.78 o 
  -5  -5   3       19.63       47.87     57.90 o 
  -4  -5   3       60.34       72.32     31.99 o 
  -3  -5   3      674.01      733.40     53.73 o 
  -2  -5   3       18.90       55.33     53.07 o 
  -1  -5   3       13.02      -15.83     44.11 o 
   0  -5   3     2588.67     2510.54    147.13 o 
   1  -5   3       46.64       38.68     39.71 o 
   2  -5   3      401.24      523.68     64.62 o 
   3  -5   3      340.27      278.46     39.53 o 
   4  -5   3       82.21      126.11     93.40 o 
   5  -5   3      967.93     1026.80     81.19 o 
   6  -5   3      410.07      321.95     51.94 o 
   7  -5   3       13.02      -29.50     46.00 o 
   8  -5   3       82.87       89.61     50.77 o 
   9  -5   3       22.35       -0.41     54.82 o 
 -10  -4   3        6.61       -5.36     47.16 o 
  -9  -4   3     1225.73     1432.88    148.03 o 
  -8  -4   3      884.03      859.95    110.95 o 
  -7  -4   3     1810.70     1950.02    162.13 o 
  -6  -4   3     1214.20     1199.63     70.71 o 
  -5  -4   3       94.06       78.86     31.70 o 
  -4  -4   3     2034.66     1984.33     88.79 o 
  -3  -4   3        3.68      -43.30     35.71 o 
  -2  -4   3      783.42      855.22     88.55 o 
  -1  -4   3     3560.06     4033.61    243.69 o 
   0  -4   3     2330.53     2198.98    127.31 o 
   1  -4   3     1150.53     1148.24     85.75 o 
   2  -4   3     1245.27     1196.38     50.52 o 
   3  -4   3      519.72      585.52     46.40 o 
   4  -4   3      103.79       65.59     34.51 o 
   5  -4   3      140.20       79.12     36.25 o 
   6  -4   3      988.31      896.15     68.03 o 
   7  -4   3       19.86       30.48     41.28 o 
   8  -4   3      291.84      247.94     55.25 o 
   9  -4   3      306.05      187.04     59.01 o 
 -10  -3   3      198.19      248.17     88.47 o 
  -9  -3   3      739.37      756.64    110.95 o 
  -8  -3   3       56.53       63.10     67.05 o 
  -7  -3   3      374.77      359.12     39.69 o 
  -6  -3   3     3104.50     3406.60    130.82 o 
  -5  -3   3      188.16      240.57     27.84 o 
  -4  -3   3     4376.54     5295.81    181.97 o 
  -3  -3   3     6046.83     6999.09    363.38 o 
  -2  -3   3      249.72      384.21     34.65 o 
  -1  -3   3     3191.82     3590.50    215.49 o 
   0  -3   3       17.20      -17.43     24.42 o 
   1  -3   3        8.29       27.14     18.32 o 
   2  -3   3     3062.55     2840.59     90.78 o 
   3  -3   3     2998.43     2965.86    116.80 o 
   4  -3   3      156.10      198.44     33.89 o 
   5  -3   3      357.83      331.32     42.67 o 
   6  -3   3       20.58       27.34     36.19 o 
   7  -3   3     1384.56     1404.73     87.57 o 
   8  -3   3        4.63       20.72     42.11 o 
   9  -3   3       59.75        3.25     46.10 o 
  10  -3   3       30.78      -58.74     80.41 o 
 -10  -2   3       79.35      147.95     78.76 o 
  -9  -2   3      767.63     1005.68    125.92 o 
  -8  -2   3      832.51      861.59     53.96 o 
  -7  -2   3       72.11       42.91     28.30 o 
  -6  -2   3      444.92      519.07     37.50 o 
  -5  -2   3      416.75      501.02     33.68 o 
  -4  -2   3     1310.08     1534.14     65.06 o 
  -3  -2   3     3987.84     4821.64    141.22 o 
  -2  -2   3      254.21      287.59     22.55 o 
  -1  -2   3      952.61     1032.56     72.86 o 
   0  -2   3     3181.15     2911.31    100.91 o 
   1  -2   3     1281.15     1230.59     46.56 o 
   2  -2   3     1166.84     1113.21     67.19 o 
   3  -2   3        5.31       -2.18     20.67 o 
   4  -2   3     2179.49     2254.54    148.71 o 
   5  -2   3     6127.01     6321.86    229.15 o 
   6  -2   3       28.09       66.82     35.44 o 
   7  -2   3       24.28       -4.15     35.71 o 
   8  -2   3       10.03       68.05     44.15 o 
   9  -2   3      432.52      514.85     65.64 o 
  10  -2   3      457.69      442.13     68.04 o 
 -10  -1   3      537.46      472.01    107.62 o 
  -9  -1   3      533.18      538.90     51.38 o 
  -8  -1   3       45.39       83.75     28.62 o 
  -7  -1   3      346.46      424.48     40.23 o 
  -6  -1   3      229.42      290.47     33.86 o 
  -5  -1   3     1989.90     2732.82     93.00 o 
  -4  -1   3       63.93      108.95     20.74 o 
  -3  -1   3     3182.15     4719.26    139.66 o 
  -2  -1   3     1450.87     2006.01    131.01 o 
  -1  -1   3     1869.19     2053.01     91.59 o 
   0  -1   3     7562.75     7192.05    164.34 o 
   1  -1   3     6833.71     6757.93    171.12 o 
   2  -1   3     2413.06     2498.84     69.82 o 
   3  -1   3      671.59      649.68     27.83 o 
   4  -1   3      535.42      545.38     31.24 o 
   5  -1   3     4613.05     4327.65    138.01 o 
   6  -1   3     2080.43     1898.62     81.30 o 
   7  -1   3      131.97      131.24     42.19 o 
   8  -1   3      895.17      867.55     71.86 o 
   9  -1   3      274.18      301.44     56.39 o 
  10  -1   3      152.61      221.44     57.67 o 
 -10   0   3      838.19      772.84    125.46 o 
  -9   0   3      914.78      897.22     87.32 o 
  -8   0   3        2.74      -33.92     31.33 o 
  -7   0   3      639.12      746.23     43.34 o 
  -6   0   3      346.24      445.86     33.03 o 
  -5   0   3        3.73      -18.99     30.03 o 
  -4   0   3      836.77     1125.05     48.48 o 
  -3   0   3      436.00      582.90     31.74 o 
  -2   0   3     1409.81     2039.56     76.82 o 
  -1   0   3      437.06      601.20     30.18 o 
   0   0   3     1055.23      995.61     26.94 o 
   1   0   3     1272.49     1304.21     39.02 o 
   2   0   3    17869.81    18867.59    472.76 o 
   3   0   3      145.04      185.10     16.41 o 
   4   0   3      141.28      136.04     20.35 o 
   5   0   3      222.32      185.21     21.00 o 
   6   0   3      660.22      632.85     35.63 o 
   7   0   3      396.99      360.31     35.16 o 
   8   0   3     3796.62     3327.08    145.68 o 
   9   0   3     1305.69     1202.46     84.43 o 
  10   0   3        0.69      -27.24     45.30 o 
  11   0   3      209.61      102.12     55.49 o 
 -10   1   3      566.08      523.06     78.84 o 
  -9   1   3     1135.16     1040.11     70.46 o 
  -8   1   3      189.05      186.19     39.60 o 
  -7   1   3      154.93      204.11     36.66 o 
  -6   1   3      148.35      151.40     26.54 o 
  -5   1   3      826.87      961.13     43.02 o 
  -4   1   3     6310.52     6985.17    271.23 o 
  -3   1   3       15.17       42.48     14.25 o 
  -2   1   3      723.32      800.09     31.79 o 
  -1   1   3     1219.70     1132.83    155.68 o 
   0   1   3       41.36       60.94     11.61 o 
   1   1   3     2618.55     2498.99     61.41 o 
   2   1   3      375.65      499.56     25.05 o 
   3   1   3     1033.66     1020.19     43.94 o 
   4   1   3       14.67        7.42     13.42 o 
   5   1   3      979.20      980.30     41.04 o 
   6   1   3     1317.66     1275.38     51.99 o 
   7   1   3       16.48       12.64     20.34 o 
   8   1   3      914.85      873.53     46.78 o 
   9   1   3       52.61       46.03     36.07 o 
  10   1   3       90.58       41.36     52.70 o 
  11   1   3      328.87      376.84     83.76 o 
 -10   2   3       41.22       25.69     46.25 o 
  -9   2   3      176.57      179.45     51.67 o 
  -8   2   3      561.18      534.43     56.83 o 
  -7   2   3      217.23      273.57     39.52 o 
  -6   2   3     1384.34     1303.66     64.84 o 
  -5   2   3      238.99      222.24     25.29 o 
  -4   2   3      417.70      364.91     26.33 o 
  -3   2   3     6751.52     6492.61    169.00 o 
  -2   2   3       62.15      122.45     27.37 o 
  -1   2   3    14982.71    14424.80    555.73 o 
   0   2   3     7202.74     6484.80    207.53 o 
   1   2   3     1976.30     1893.09     85.02 o 
   2   2   3      385.55      340.86     21.30 o 
   3   2   3      567.93      601.97     24.11 o 
   4   2   3       41.91       34.64     14.52 o 
   5   2   3     3074.76     2842.53     85.43 o 
   6   2   3     3659.83     3326.89     99.32 o 
   7   2   3       95.46       77.63     23.61 o 
   8   2   3       10.66        8.50     22.70 o 
   9   2   3       34.96      -13.33     30.85 o 
  10   2   3       28.97      109.86     68.69 o 
  11   2   3       49.13       22.21     97.00 o 
 -10   3   3       24.22      -16.49     50.64 o 
  -9   3   3      182.65      112.33     44.88 o 
  -8   3   3      244.57      207.03     42.50 o 
  -7   3   3        1.97      -30.41     31.17 o 
  -6   3   3      494.89      518.38     44.96 o 
  -5   3   3     2925.89     2892.58    104.98 o 
  -4   3   3       33.51       36.00     18.79 o 
  -3   3   3    14351.46    14044.73    373.82 o 
  -2   3   3       49.58       51.97     13.54 o 
  -1   3   3     3840.32     3482.59    117.01 o 
   0   3   3     3604.20     3199.06    134.95 o 
   1   3   3      499.54      468.88     35.92 o 
   2   3   3      668.44      487.50     20.07 o 
   3   3   3     2117.74     1902.61     59.25 o 
   4   3   3      372.96      409.15     25.47 o 
   5   3   3     1335.10     1233.39     49.11 o 
   6   3   3       84.41       72.75     21.82 o 
   7   3   3     1681.28     1617.01     63.06 o 
   8   3   3      691.61      681.05     43.04 o 
   9   3   3      273.67      248.90     40.72 o 
  10   3   3       29.27       27.63     45.62 o 
  -9   4   3      541.48      500.50    110.17 o 
  -8   4   3       36.16       21.51     43.90 o 
  -7   4   3       18.52       33.25     40.73 o 
  -6   4   3       44.25       37.60     49.19 o 
  -5   4   3       81.06       94.68     37.82 o 
  -4   4   3      387.64      381.15     24.78 o 
  -3   4   3     1076.59      950.50     42.22 o 
  -2   4   3      108.72      128.89     18.87 o 
  -1   4   3      738.34      739.11     48.51 o 
   0   4   3     2093.45     1973.89     91.10 o 
   1   4   3      331.71      305.44     31.43 o 
   2   4   3      862.20      814.06     43.15 o 
   3   4   3     2199.54     2035.57     73.64 o 
   4   4   3       19.34       19.66     18.20 o 
   5   4   3      173.41      169.46     23.86 o 
   6   4   3     2147.65     1994.94     71.03 o 
   7   4   3       43.73       54.95     36.65 o 
   8   4   3     1431.10     1307.35     69.73 o 
   9   4   3      302.78      291.03     42.76 o 
  10   4   3       61.53       66.91     37.42 o 
  -9   5   3      712.87      657.57    119.75 o 
  -8   5   3       24.39       51.39     76.96 o 
  -7   5   3      295.81      155.31     76.01 o 
  -6   5   3      764.71      658.64     96.65 o 
  -5   5   3      852.82      776.91     92.66 o 
  -4   5   3      186.58      162.91     57.02 o 
  -3   5   3      367.00      365.31     53.50 o 
  -2   5   3       97.67       90.80     20.63 o 
  -1   5   3       49.93       42.05     21.10 o 
   0   5   3     3500.15     2937.29    186.39 o 
   1   5   3     2432.02     1984.55    138.08 o 
   2   5   3      986.40      984.86     58.31 o 
   3   5   3       71.05       42.47     21.04 o 
   4   5   3      442.36      443.11     66.47 o 
   5   5   3      458.98      432.58     35.83 o 
   6   5   3     2154.12     2151.21    108.93 o 
   7   5   3      235.26      242.76     46.25 o 
   8   5   3       81.86       56.02     39.11 o 
   9   5   3      492.73      426.32     50.00 o 
  10   5   3       79.76       70.04     39.90 o 
  -8   6   3      103.63      180.10     88.30 o 
  -7   6   3       40.80      -20.80     72.52 o 
  -6   6   3      995.83     1001.57    112.97 o 
  -5   6   3      895.68      893.45    100.02 o 
  -4   6   3        9.17      -24.91     51.06 o 
  -3   6   3      343.71      323.28     67.87 o 
  -2   6   3       33.98       90.66     30.14 o 
  -1   6   3     1014.83      969.54     85.38 o 
   0   6   3      719.71      681.99     73.67 o 
   1   6   3      769.85      763.34     79.46 o 
   2   6   3      615.77      723.05     53.89 o 
   3   6   3     1132.65     1229.25     60.52 o 
   4   6   3      147.89      163.67     43.97 o 
   5   6   3      270.28      301.19     47.01 o 
   6   6   3      593.30      558.37     59.22 o 
   7   6   3       11.35      -17.89     35.97 o 
   8   6   3     1191.96     1154.13     86.01 o 
   9   6   3      506.86      541.15     99.24 o 
  -7   7   3       89.37      163.24     84.72 o 
  -6   7   3      444.17      425.64     89.00 o 
  -5   7   3      230.04      180.63     69.39 o 
  -4   7   3     1181.55     1020.85    107.66 o 
  -3   7   3     3886.62     3988.80    243.16 o 
  -2   7   3       71.79       54.07     34.28 o 
  -1   7   3      918.14      884.35     64.64 o 
   0   7   3      263.85      305.27     58.25 o 
   1   7   3      249.63      276.37     58.79 o 
   2   7   3     1291.03     1300.82     80.46 o 
   3   7   3     1003.09      893.80     69.78 o 
   4   7   3      402.48      418.51     52.71 o 
   5   7   3       38.72       -3.05     36.22 o 
   6   7   3      760.98      612.28     64.76 o 
   7   7   3      502.76      529.17     63.94 o 
   8   7   3      375.40      420.16     88.84 o 
   9   7   3       41.06       29.43     65.32 o 
  -7   8   3       41.00       64.87     90.93 o 
  -6   8   3      102.11       61.91     76.59 o 
  -5   8   3      313.22      311.19     85.18 o 
  -4   8   3        2.29       -2.71     62.48 o 
  -3   8   3      281.68      264.70     75.39 o 
  -2   8   3      230.51      160.12     69.31 o 
  -1   8   3      102.36      127.96     40.67 o 
   0   8   3     1209.37     1347.58    119.83 o 
   1   8   3      747.36      881.41     98.29 o 
   2   8   3       70.66       78.93     52.87 o 
   3   8   3      113.21       79.80     52.89 o 
   4   8   3      478.28      413.62     84.40 o 
   5   8   3      969.47      987.45     78.78 o 
   6   8   3     1026.83     1014.75     98.06 o 
   7   8   3        6.37      -12.82     43.25 o 
   8   8   3      167.55      150.62     78.89 o 
  -5   9   3      393.80      474.23    104.21 o 
  -4   9   3       52.59       16.61     69.23 o 
  -3   9   3       52.40       46.58     70.79 o 
  -2   9   3      133.18       52.62     71.20 o 
  -1   9   3       34.57       49.29     69.80 o 
   0   9   3      701.58      942.08    107.75 o 
   1   9   3      309.19      285.79     71.41 o 
   2   9   3        1.46        6.08     52.00 o 
   3   9   3      406.09      388.68     59.40 o 
   4   9   3      843.16      793.85     75.06 o 
   5   9   3      205.56       56.94    142.11 o 
   6   9   3      171.26      189.30     54.71 o 
   7   9   3       19.06       46.30     50.81 o 
  -4  10   3      119.99       99.40     83.53 o 
  -3  10   3      360.48      357.64    100.35 o 
  -2  10   3      242.50      461.44    102.36 o 
  -1  10   3       25.35      -30.91     73.67 o 
   0  10   3       17.32       87.97     82.18 o 
   1  10   3       17.63       40.78     60.27 o 
   2  10   3       47.51       73.26     65.53 o 
   3  10   3      676.68      660.82     74.74 o 
   4  10   3     1277.01     1358.69    268.75 o 
   5  10   3        2.10       48.28     62.57 o 
   6  10   3      124.67      103.06     78.31 o 
  -2  11   3        1.89      -27.54     85.96 o 
  -1  11   3       51.44       54.06     97.14 o 
   0  11   3        2.50      -81.35     87.07 o 
   1  11   3        5.82        6.91     90.03 o 
   2  11   3       17.26      -21.25     67.25 o 
   3  11   3      134.84      136.51     57.17 o 
   4  11   3       45.94       29.87     82.42 o 
  -2 -11   4      144.81      178.04     82.34 o 
   0 -11   4        0.23      -48.14     70.13 o 
  -5 -10   4        1.78      -18.75     72.60 o 
  -4 -10   4      141.84      159.01     79.42 o 
  -3 -10   4      256.29      345.60     88.96 o 
  -2 -10   4       26.32       56.54     51.88 o 
  -1 -10   4      746.84      749.37    135.90 o 
   0 -10   4        2.72        3.82     67.71 o 
   1 -10   4      582.80      752.73     75.05 o 
   2 -10   4       95.61       12.29     76.87 o 
   3 -10   4       18.20       61.66     80.70 o 
   4 -10   4       10.65       76.63     94.67 o 
  -6  -9   4       93.89        4.56     75.52 o 
  -5  -9   4       16.72      -75.19     61.13 o 
  -4  -9   4      539.70      497.87    112.35 o 
  -3  -9   4      308.97      244.06    103.84 o 
  -2  -9   4      244.15      269.60     57.76 o 
  -1  -9   4     1436.80     1607.74    109.19 o 
   0  -9   4       22.46        7.86     33.28 o 
   1  -9   4      271.46      360.60     75.39 o 
   2  -9   4      816.18      921.45    109.60 o 
   3  -9   4      101.07      131.51     76.91 o 
   4  -9   4      472.00      534.04    108.86 o 
   5  -9   4      288.04      283.44     99.15 o 
  -8  -8   4      239.14      113.87     84.97 o 
  -5  -8   4        3.24      -95.99     69.97 o 
  -4  -8   4       13.76      -12.04     74.16 o 
  -3  -8   4      169.01      103.96     86.20 o 
  -2  -8   4      929.20      910.53     72.34 o 
  -1  -8   4      576.89      695.93     64.20 o 
   0  -8   4      264.14      229.49     47.20 o 
   1  -8   4      108.42       85.01     58.33 o 
   2  -8   4      157.99      200.98     68.61 o 
   3  -8   4      132.42      121.64     70.99 o 
   4  -8   4      427.01      481.26     98.62 o 
   5  -8   4      996.13     1100.19    130.36 o 
   6  -8   4        0.10      -64.95     81.68 o 
  -7  -7   4     1160.30      858.73    413.22 o 
  -6  -7   4      120.98      233.17     83.08 o 
  -5  -7   4      123.81      125.18     73.54 o 
  -4  -7   4       70.19       41.93     72.72 o 
  -3  -7   4       75.97       45.14     76.34 o 
  -2  -7   4      493.17      459.12     52.50 o 
  -1  -7   4       32.36        4.14     36.36 o 
   0  -7   4      218.45      292.95     46.49 o 
   1  -7   4      357.59      463.38     70.95 o 
   2  -7   4      687.41      785.17     89.99 o 
   3  -7   4     1116.83     1147.91    112.88 o 
   4  -7   4        6.42      -26.76     66.84 o 
   5  -7   4      124.14      268.03     81.35 o 
   6  -7   4       28.74       76.67     77.98 o 
   7  -7   4       14.15       28.24     84.07 o 
  -9  -6   4      660.46      532.89    120.16 o 
  -8  -6   4        6.72       81.76     73.58 o 
  -7  -6   4      463.55      528.66     98.04 o 
  -6  -6   4      236.65      160.86    100.70 o 
  -5  -6   4        2.86      -10.05     72.29 o 
  -4  -6   4     2457.35     2363.00    187.62 o 
  -3  -6   4     4191.71     4240.24    172.13 o 
  -2  -6   4       14.49      -38.44     58.62 o 
  -1  -6   4      759.37      762.07    166.65 o 
   0  -6   4       10.25      -19.53     41.31 o 
   1  -6   4     2528.84     2354.37    151.07 o 
   2  -6   4      543.78      543.99     49.10 o 
   3  -6   4       41.00       36.87     55.50 o 
   4  -6   4      123.19      146.14     65.53 o 
   5  -6   4        3.51      -17.26     38.63 o 
   6  -6   4      304.52      362.51     57.82 o 
   7  -6   4      294.95      285.08     60.31 o 
   8  -6   4      153.03      198.95     66.35 o 
  -9  -5   4     1085.54     1164.15    143.92 o 
  -8  -5   4        5.30       -4.85     61.91 o 
  -7  -5   4      424.80      366.89     86.41 o 
  -6  -5   4     2258.21     2263.89    178.16 o 
  -5  -5   4       17.43       73.95     62.61 o 
  -4  -5   4     3334.37     3295.83    200.82 o 
  -3  -5   4     1640.87     1622.60     82.40 o 
  -2  -5   4      501.47      599.49     87.52 o 
  -1  -5   4     3720.60     3556.19    146.94 o 
   0  -5   4       62.20       66.68     37.16 o 
   1  -5   4     2734.52     2835.83    164.60 o 
   2  -5   4       55.11       33.28     26.53 o 
   3  -5   4      329.89      348.71     60.39 o 
   4  -5   4      873.27      962.62     65.61 o 
   5  -5   4      839.22      979.79     70.28 o 
   6  -5   4        2.19      -53.46     37.17 o 
   7  -5   4      361.85      442.46     61.73 o 
   8  -5   4        2.37       69.53     52.66 o 
   9  -5   4       41.06       20.02     54.50 o 
 -10  -4   4       16.52      -25.49     48.56 o 
  -9  -4   4      102.53      241.84     84.44 o 
  -8  -4   4      190.31      207.60     74.78 o 
  -7  -4   4      247.68      327.92     80.57 o 
  -6  -4   4     1004.18     1190.83    124.48 o 
  -5  -4   4      194.19      143.07     42.34 o 
  -4  -4   4      245.06      228.74     32.14 o 
  -3  -4   4      496.78      540.94     38.48 o 
  -2  -4   4      197.82      185.40     59.24 o 
  -1  -4   4     2759.04     2752.65    115.20 o 
   0  -4   4      160.28      109.84     33.13 o 
   1  -4   4      252.76      281.10     68.77 o 
   2  -4   4      761.55      725.58     37.25 o 
   3  -4   4     2110.70     2135.83     77.01 o 
   4  -4   4      599.08      652.93     91.24 o 
   5  -4   4     1200.07     1218.37     75.65 o 
   6  -4   4      221.89      219.09     46.44 o 
   7  -4   4     1489.85     1568.76     98.29 o 
   8  -4   4      536.68      519.17     66.35 o 
   9  -4   4       34.41       23.81     51.53 o 
 -10  -3   4      347.99      415.65     98.58 o 
  -9  -3   4      115.07      171.34     78.31 o 
  -8  -3   4       19.56       51.43     68.90 o 
  -7  -3   4        6.62       55.13     61.91 o 
  -6  -3   4      311.53      356.79     33.36 o 
  -5  -3   4       50.39       52.35     23.03 o 
  -4  -3   4     1639.81     1911.69    158.95 o 
  -3  -3   4     2393.13     2987.19    194.61 o 
  -2  -3   4       76.96      101.30     28.81 o 
  -1  -3   4      692.16      819.03     70.25 o 
   0  -3   4       25.01       50.97     24.54 o 
   1  -3   4       49.68       50.05     15.17 o 
   2  -3   4     2978.11     2956.76     94.35 o 
   3  -3   4     2880.62     2733.93     90.03 o 
   4  -3   4      845.10      911.66     58.53 o 
   5  -3   4     1928.14     1947.10    171.61 o 
   6  -3   4      115.83      144.95     81.15 o 
   7  -3   4      539.97      428.24     55.92 o 
   8  -3   4      691.98      679.82     68.62 o 
   9  -3   4      215.49      167.13     70.83 o 
  10  -3   4      594.68      521.20     75.38 o 
 -10  -2   4     1094.78     1205.75    150.05 o 
  -9  -2   4       45.13       49.39     45.28 o 
  -8  -2   4        1.18       11.63     64.70 o 
  -7  -2   4      344.53      478.40     39.59 o 
  -6  -2   4       12.97       -5.11     23.61 o 
  -5  -2   4      149.50      168.13     31.20 o 
  -4  -2   4      579.85      645.47     44.25 o 
  -3  -2   4     1656.70     2454.14    161.93 o 
  -2  -2   4     3245.89     4003.48    237.16 o 
  -1  -2   4     3209.46     3605.81    136.97 o 
   0  -2   4     1447.50     1568.90     47.48 o 
   1  -2   4      440.53      446.23     31.82 o 
   2  -2   4      167.98      210.83     15.86 o 
   3  -2   4      596.99      583.38     42.83 o 
   4  -2   4       30.04       31.10     11.95 o 
   5  -2   4     8384.80     8229.11    245.32 o 
   6  -2   4     2481.91     2508.35    115.81 o 
   7  -2   4        4.77       11.19     50.58 o 
   8  -2   4      662.96      632.63     66.46 o 
   9  -2   4       63.88       88.45     47.66 o 
  10  -2   4     1319.55     1329.30    100.98 o 
 -10  -1   4      216.18      320.28     95.99 o 
  -9  -1   4      134.81      212.74     83.29 o 
  -8  -1   4      117.25      120.28     29.43 o 
  -7  -1   4     1236.83     1458.35     69.14 o 
  -6  -1   4     1785.78     2265.33     75.17 o 
  -5  -1   4      719.23      967.36     48.64 o 
  -4  -1   4     8066.72    11196.81    319.14 o 
  -3  -1   4     3293.02     4767.98    125.42 o 
  -2  -1   4     1841.07     2361.86    121.70 o 
  -1  -1   4    16861.08    16348.01    627.28 o 
   0  -1   4     1101.30     1248.23     34.87 o 
   1  -1   4     3943.15     3743.68    119.14 o 
   2  -1   4     1041.50      978.18     35.15 o 
   3  -1   4       41.07       37.71     13.22 o 
   4  -1   4       24.19       29.02     16.01 o 
   5  -1   4      360.07      341.28     73.23 o 
   6  -1   4      162.33      153.26     25.43 o 
   7  -1   4      377.88      409.06     52.27 o 
   8  -1   4        8.95      -54.50     71.32 o 
   9  -1   4        6.64      -29.57     48.49 o 
  10  -1   4       34.21       36.47     48.37 o 
 -10   0   4      478.26      503.87    110.83 o 
  -9   0   4      713.53      724.13     59.14 o 
  -8   0   4      348.20      413.86     45.22 o 
  -7   0   4        3.46      -29.34     23.67 o 
  -6   0   4     1364.71     1718.57     63.63 o 
  -5   0   4      483.03      622.89     39.27 o 
  -4   0   4     5084.54     6516.93    256.24 o 
  -3   0   4     3117.38     3777.18    103.52 o 
  -2   0   4      977.06     1270.66     56.03 o 
  -1   0   4     2305.85     2342.42    125.97 o 
   0   0   4       15.79       14.75      9.83 o 
   1   0   4     5295.96     4745.46    139.53 o 
   2   0   4      939.78     1181.29     40.51 o 
   3   0   4      393.52      378.57     21.58 o 
   4   0   4       26.47       32.64     13.87 o 
   5   0   4      992.22      952.32     48.10 o 
   6   0   4        2.08      -12.44     24.92 o 
   7   0   4        2.31      -29.01     22.43 o 
   8   0   4      620.66      588.11     60.98 o 
   9   0   4      341.88      275.95     52.70 o 
  10   0   4       45.70      -48.47     44.90 o 
 -10   1   4      265.98      205.21     91.26 o 
  -9   1   4      112.47       89.63     40.60 o 
  -8   1   4     1238.41     1445.49     75.59 o 
  -7   1   4       17.20      -35.17     38.53 o 
  -6   1   4     1830.93     2118.56    108.83 o 
  -5   1   4       60.04       50.09     21.06 o 
  -4   1   4     1902.91     2241.87    105.73 o 
  -3   1   4     3931.30     4599.80    146.75 o 
  -2   1   4      922.82     1097.80    105.66 o 
  -1   1   4     3345.68     3468.43    253.62 o 
   0   1   4     8378.38     7704.22    559.65 o 
   1   1   4     1662.36     1489.97     41.72 o 
   2   1   4      705.39      624.54     27.80 o 
   3   1   4     4727.52     4775.42    176.81 o 
   4   1   4     2856.86     2857.29     83.10 o 
   5   1   4     6910.42     6290.59    192.30 o 
   6   1   4     2844.74     2775.84    116.33 o 
   7   1   4      670.24      656.02     45.95 o 
   8   1   4     1185.14     1039.06     58.94 o 
   9   1   4      268.80      192.23     49.36 o 
  10   1   4      494.38      525.28     64.86 o 
  11   1   4      242.57      229.22     59.21 o 
 -10   2   4       10.08      -11.38     42.84 o 
  -9   2   4      426.68      340.87     50.27 o 
  -8   2   4       29.76       43.99     35.59 o 
  -7   2   4      522.83      488.84     56.33 o 
  -6   2   4     1354.37     1431.60     68.91 o 
  -5   2   4        8.26      -17.83     19.59 o 
  -4   2   4        9.38       13.72     18.31 o 
  -3   2   4     1089.87     1116.53     61.49 o 
  -2   2   4        4.72       -8.67     15.88 o 
  -1   2   4     1616.82     1425.14    110.92 o 
   0   2   4      657.50      663.29     32.24 o 
   1   2   4      540.80      525.51     29.83 o 
   2   2   4      413.07      426.09     35.82 o 
   3   2   4     1542.13     1384.90     48.13 o 
   4   2   4        5.61       20.57     13.55 o 
   5   2   4     2881.71     2589.31     79.76 o 
   6   2   4     2365.66     2135.18     72.28 o 
   7   2   4     3192.68     2957.70     94.38 o 
   8   2   4      623.12      671.15     42.67 o 
   9   2   4       59.58       73.50     45.88 o 
  10   2   4       36.27      -31.58     55.19 o 
  11   2   4      353.85      267.89     60.83 o 
 -10   3   4      257.13      193.19     49.45 o 
  -9   3   4      401.01      384.28     53.03 o 
  -8   3   4        3.41      -23.78     34.54 o 
  -7   3   4       20.23      -37.56     30.41 o 
  -6   3   4       18.54       34.36     29.36 o 
  -5   3   4       52.16      118.05     26.59 o 
  -4   3   4      237.19      234.00     22.64 o 
  -3   3   4     3128.85     2925.09     87.98 o 
  -2   3   4      358.01      388.80     23.36 o 
  -1   3   4        6.01       -2.66     19.15 o 
   0   3   4      286.18      318.90     29.46 o 
   1   3   4      725.31      642.82     43.24 o 
   2   3   4       59.79       29.08     16.73 o 
   3   3   4     1582.52     1428.19     43.13 o 
   4   3   4      987.67      928.01     37.77 o 
   5   3   4      387.70      408.94     27.80 o 
   6   3   4      263.67      274.19     26.88 o 
   7   3   4      640.34      607.93     38.29 o 
   8   3   4      908.72      888.22     56.72 o 
   9   3   4     1918.78     1757.19     84.14 o 
  10   3   4       25.11       41.54     46.15 o 
  -9   4   4      737.29      822.29    126.45 o 
  -8   4   4      384.21      274.53     61.78 o 
  -7   4   4       20.99      -35.36     60.41 o 
  -6   4   4       84.59       77.68     44.44 o 
  -5   4   4      155.26      130.47     42.61 o 
  -4   4   4     2185.96     2072.10     69.44 o 
  -3   4   4     5180.13     4819.87    137.70 o 
  -2   4   4     1610.33     1532.78     53.84 o 
  -1   4   4     6272.40     2694.79    164.06 o 
   0   4   4     2608.52     2327.04    105.57 o 
   1   4   4      890.06      796.03     50.55 o 
   2   4   4      186.02      158.14     23.73 o 
   3   4   4      205.10      206.90     31.36 o 
   4   4   4       10.10       -7.35     14.29 o 
   5   4   4     2150.78     1943.40     66.72 o 
   6   4   4     1152.28     1067.44     48.18 o 
   7   4   4      307.27      290.19     38.38 o 
   8   4   4        4.62        0.91     30.29 o 
   9   4   4      922.59      973.80     64.62 o 
  10   4   4       12.25       -6.41     35.09 o 
  -9   5   4      130.01       62.11     91.51 o 
  -8   5   4      197.86      118.60     82.63 o 
  -7   5   4      102.14       47.27     73.54 o 
  -6   5   4     2783.17     2501.17    181.29 o 
  -5   5   4      724.78      512.46     79.91 o 
  -4   5   4      277.65      362.08     68.61 o 
  -3   5   4      111.79       72.09     20.26 o 
  -2   5   4      559.75      565.02     36.01 o 
  -1   5   4     3028.87     2748.73    122.77 o 
   0   5   4     5605.67     5015.13    210.96 o 
   1   5   4     1898.96     1658.24     85.28 o 
   2   5   4      195.18      199.17     28.08 o 
   3   5   4      335.07      330.61     26.88 o 
   4   5   4      307.30      296.01     27.22 o 
   5   5   4     1627.34     1632.44     89.51 o 
   6   5   4      172.50       91.45     37.81 o 
   7   5   4        6.95      -33.59     33.43 o 
   8   5   4       32.14       62.74     33.59 o 
   9   5   4       28.75       -9.53     34.08 o 
  10   5   4      212.87      225.96     46.10 o 
  -8   6   4       33.66       10.77     85.67 o 
  -7   6   4       85.24       20.80     75.85 o 
  -6   6   4      219.62      225.23     75.93 o 
  -5   6   4      123.75      162.67     64.87 o 
  -4   6   4       14.80       29.89     54.39 o 
  -3   6   4       26.18       70.67     52.74 o 
  -2   6   4      251.48      281.96     39.06 o 
  -1   6   4      226.93      254.46     49.54 o 
   0   6   4      883.68      746.37     77.78 o 
   1   6   4      300.61      388.60     60.51 o 
   2   6   4     1745.27     1759.17     89.78 o 
   3   6   4     3826.65     3500.29    151.90 o 
   4   6   4      284.75      305.67     76.61 o 
   5   6   4     1080.84     1058.92     95.29 o 
   6   6   4       45.21       50.97     38.95 o 
   7   6   4      780.34      732.40     67.46 o 
   8   6   4      877.89      953.20    109.10 o 
   9   6   4       36.29       72.09     45.88 o 
  -7   7   4        0.61      -97.88     77.49 o 
  -6   7   4       90.40       67.54     70.25 o 
  -5   7   4      474.90      335.57     79.91 o 
  -4   7   4      104.25       74.45     60.39 o 
  -3   7   4      295.69      370.88     74.32 o 
  -2   7   4     1325.53     1464.42     86.47 o 
  -1   7   4       41.71      -14.18     39.05 o 
   0   7   4      899.81      856.66     89.53 o 
   1   7   4      366.82      370.55     65.57 o 
   2   7   4      153.11       99.11     50.23 o 
   3   7   4     1474.96     1399.94    107.70 o 
   4   7   4      871.45      907.65     70.42 o 
   5   7   4      787.99      816.64    136.77 o 
   6   7   4      565.93      515.10     59.84 o 
   7   7   4        0.16      -54.59     36.39 o 
   8   7   4      224.93      224.38     55.85 o 
   9   7   4      243.40      149.67     54.32 o 
  -6   8   4      631.58      577.08    105.36 o 
  -5   8   4      188.64      129.78     77.00 o 
  -4   8   4        1.78       -4.48     62.36 o 
  -3   8   4      103.91      106.27     68.77 o 
  -2   8   4        2.43       32.89     61.33 o 
  -1   8   4      753.47      876.40     69.91 o 
   0   8   4      185.91      207.10     57.51 o 
   1   8   4        2.40      -17.64     44.40 o 
   2   8   4       11.17       -5.63     47.07 o 
   3   8   4       14.02       33.84     38.60 o 
   4   8   4       37.67      -21.87     37.12 o 
   5   8   4     1105.73     1073.89     81.32 o 
   6   8   4      294.93      264.57     66.18 o 
   7   8   4       66.86       42.70     45.16 o 
   8   8   4       58.36       50.01     48.59 o 
  -5   9   4        7.15      -69.02     68.98 o 
  -4   9   4       58.00       -1.77     70.95 o 
  -3   9   4      146.16      247.02     85.05 o 
  -2   9   4       77.53       88.79     72.68 o 
  -1   9   4       24.59       76.79     72.84 o 
   0   9   4      139.06      225.77     67.87 o 
   1   9   4       96.76        6.21     53.48 o 
   2   9   4      323.06      496.26     85.09 o 
   3   9   4      235.09      248.81     68.71 o 
   4   9   4       11.17       38.27     45.17 o 
   5   9   4       11.05      -50.20     42.33 o 
   6   9   4       57.39       14.81     82.55 o 
   7   9   4        0.49      -67.88     45.25 o 
  -4  10   4       91.17        4.65     79.38 o 
  -3  10   4      477.97      686.02    114.94 o 
  -2  10   4      653.56      671.96    116.83 o 
  -1  10   4       73.20       71.98     85.55 o 
   0  10   4      334.85      472.34    103.51 o 
   1  10   4        9.29      -39.92     56.28 o 
   2  10   4      123.41      187.33     74.28 o 
   3  10   4     1391.74     1663.33    162.50 o 
   4  10   4       49.62       49.57    101.11 o 
   5  10   4       68.30       99.46     54.17 o 
   6  10   4       11.95       22.02     53.35 o 
  -1  11   4        7.28      -12.13     89.45 o 
   0  11   4      397.06      394.07    116.71 o 
   1  11   4      491.49      605.04    126.82 o 
   2  11   4        3.16       24.30     68.03 o 
   3  11   4      735.22      857.00     88.83 o 
   4  11   4        0.81       49.61     53.12 o 
  -5 -10   5      368.79      303.92    100.80 o 
  -4 -10   5      261.80      216.31     87.85 o 
  -3 -10   5      167.85      166.31     63.90 o 
  -2 -10   5       12.67      -45.57     47.85 o 
  -1 -10   5      151.17      200.60     59.33 o 
   0 -10   5        3.17      -49.12     66.18 o 
   1 -10   5      158.10       70.91     71.78 o 
   2 -10   5      322.67      552.83    101.87 o 
   3 -10   5      229.04      370.55    104.62 o 
  -4  -9   5      189.98       90.56     94.43 o 
  -3  -9   5      147.13       29.68     90.81 o 
  -2  -9   5      108.01       63.18     80.57 o 
  -1  -9   5      621.41      630.56    109.64 o 
   0  -9   5       14.13       25.15     34.16 o 
   1  -9   5       41.50       47.15     61.99 o 
   2  -9   5        2.29      -86.51     57.68 o 
   3  -9   5       43.73       96.61     82.05 o 
   4  -9   5      130.55      220.88     94.39 o 
   5  -9   5       75.33       20.18     86.20 o 
  -6  -8   5     1385.55     1386.43    153.99 o 
  -5  -8   5        6.08      -56.44     75.76 o 
  -4  -8   5      506.20      598.38    115.10 o 
  -3  -8   5       35.04        9.04     83.12 o 
  -2  -8   5     3786.70     3771.01    269.80 o 
  -1  -8   5     1215.98     1207.54    101.76 o 
   0  -8   5      122.62       85.46     42.90 o 
   1  -8   5       30.22       -9.50     55.70 o 
   2  -8   5       21.12       44.68     60.96 o 
   3  -8   5       81.60      111.36     69.76 o 
   4  -8   5      505.50      492.23    101.29 o 
   5  -8   5       15.75      -40.78     74.86 o 
   6  -8   5       36.66       40.74     88.34 o 
  -7  -7   5      388.90      337.99    171.77 o 
  -6  -7   5      817.11      951.13    124.64 o 
  -5  -7   5        1.28      -71.20     67.91 o 
  -4  -7   5      701.37      752.53    116.09 o 
  -3  -7   5      278.72      315.18     94.96 o 
  -2  -7   5     2869.44     2741.78    129.84 o 
  -1  -7   5      285.21      325.10     63.00 o 
   0  -7   5       70.36       48.29     45.24 o 
   1  -7   5      690.08      741.18     60.60 o 
   2  -7   5     1496.49     1643.52    133.81 o 
   3  -7   5       80.88      177.22     72.76 o 
   4  -7   5      167.73      265.56     79.63 o 
   5  -7   5       85.31       46.70     75.89 o 
   6  -7   5       12.35       24.58     79.13 o 
   7  -7   5      692.50      704.72    122.17 o 
  -9  -6   5       97.24      207.39     87.52 o 
  -8  -6   5       31.47       79.42     74.53 o 
  -7  -6   5        4.67       46.12     72.68 o 
  -6  -6   5      438.81      385.08    175.60 o 
  -5  -6   5      371.73      355.47    154.61 o 
  -4  -6   5      878.62      885.93    117.45 o 
  -3  -6   5      342.31      435.42     96.19 o 
  -2  -6   5       10.34       -2.54     32.76 o 
  -1  -6   5      530.84      612.88     53.03 o 
   0  -6   5      466.03      485.08     49.98 o 
   1  -6   5      957.56     1017.33     66.13 o 
   2  -6   5     1550.98     1506.69     84.42 o 
   3  -6   5      219.50      228.56     68.90 o 
   4  -6   5      605.90      604.28     59.81 o 
   5  -6   5      733.50      893.85    162.36 o 
   6  -6   5        7.97      -45.83     66.06 o 
   7  -6   5      327.25      488.29     68.77 o 
   8  -6   5       61.23       -0.58     57.27 o 
  -9  -5   5       39.18      -19.86     66.84 o 
  -8  -5   5      524.61      564.26    105.20 o 
  -7  -5   5      944.99      938.51    119.50 o 
  -6  -5   5      333.57      261.24     79.09 o 
  -5  -5   5       27.28       78.72     68.20 o 
  -4  -5   5        5.98       57.43     87.42 o 
  -3  -5   5        1.21      -32.07     29.52 o 
  -2  -5   5      111.05       97.41     63.84 o 
  -1  -5   5     2845.27     2820.37    127.87 o 
   0  -5   5      279.11      267.12     37.87 o 
   1  -5   5      575.47      713.31     52.16 o 
   2  -5   5      907.17      837.18     56.21 o 
   3  -5   5      342.71      364.99     94.24 o 
   4  -5   5      405.01      327.63     75.62 o 
   5  -5   5     2495.68     2561.74    121.51 o 
   6  -5   5      144.97      139.69     45.91 o 
   7  -5   5      109.44      105.85     48.00 o 
   8  -5   5      481.22      617.14     74.79 o 
   9  -5   5       23.04      -59.45     53.75 o 
 -10  -4   5      296.29      353.12    111.08 o 
  -9  -4   5      395.06      592.09    113.67 o 
  -8  -4   5      195.91      211.05     78.76 o 
  -6  -4   5      142.54      140.14     72.89 o 
  -5  -4   5      944.89     1085.68    118.19 o 
  -4  -4   5     3181.98     3013.69    164.93 o 
  -3  -4   5      836.91      779.12     46.56 o 
  -2  -4   5      864.69      989.56    104.83 o 
  -1  -4   5       96.96       94.65     27.17 o 
   0  -4   5      276.25      333.52     29.34 o 
   1  -4   5        3.93       -0.29      9.12 o 
   2  -4   5     2285.93     2403.25     83.01 o 
   3  -4   5     2128.11     2208.80     79.66 o 
   4  -4   5        4.94        2.41     39.75 o 
   5  -4   5      340.10      315.99     46.13 o 
   6  -4   5      222.24      196.34     46.37 o 
   7  -4   5      152.84      114.98     45.93 o 
   8  -4   5      394.01      466.00     66.10 o 
   9  -4   5      343.64      346.59     71.82 o 
 -10  -3   5     1069.12     1000.13    136.69 o 
  -9  -3   5     1315.09     1513.07    110.81 o 
  -8  -3   5       25.49       34.94     65.53 o 
  -7  -3   5      426.75      759.23    105.44 o 
  -6  -3   5      402.20      523.60     88.75 o 
  -5  -3   5     1003.01     1161.94    115.32 o 
  -4  -3   5     5965.70     6629.16    238.57 o 
  -3  -3   5     2392.53     2902.96    194.53 o 
  -2  -3   5        3.76       12.40     46.37 o 
  -1  -3   5      765.40      696.95     53.83 o 
   0  -3   5      756.75      876.61     43.25 o 
   1  -3   5        9.98        3.47     10.30 o 
   2  -3   5     1538.92     1473.14     55.59 o 
   3  -3   5      328.13      322.53     30.80 o 
   4  -3   5      210.54      181.28     34.96 o 
   5  -3   5      104.39       92.32     50.63 o 
   6  -3   5      128.40       85.09     76.07 o 
   7  -3   5       78.39       97.99     45.40 o 
   8  -3   5       85.63       66.01     43.84 o 
   9  -3   5       12.78       71.02     51.90 o 
  10  -3   5       84.08      121.46     59.27 o 
 -10  -2   5      250.06      368.46    103.39 o 
  -9  -2   5        6.38       37.52     47.26 o 
  -8  -2   5      160.00      193.22     52.51 o 
  -7  -2   5      401.10      574.86     75.02 o 
  -6  -2   5     2137.07     2468.31    115.61 o 
  -5  -2   5     1279.87     1413.56     59.54 o 
  -4  -2   5     3060.87     3936.15    229.67 o 
  -3  -2   5     3419.90     4154.26    250.47 o 
  -2  -2   5     2592.53     2908.62    177.71 o 
  -1  -2   5     5088.84     4927.95    181.83 o 
   0  -2   5      418.93      397.70     19.47 o 
   1  -2   5      371.71      348.01     23.55 o 
   2  -2   5     1181.11     1098.87     38.53 o 
   3  -2   5      257.19      287.67     20.19 o 
   4  -2   5     1457.93     1320.54     46.25 o 
   5  -2   5     3053.23     3026.95    104.87 o 
   6  -2   5      112.31      130.62     39.66 o 
   7  -2   5      285.36      301.76     72.15 o 
   8  -2   5      285.84      353.50     55.76 o 
   9  -2   5      111.48       66.14     49.82 o 
  10  -2   5      501.15      471.55     71.73 o 
 -10  -1   5        5.13      -22.98     73.09 o 
  -9  -1   5        3.86       80.53     70.71 o 
  -8  -1   5       33.38       27.38     25.67 o 
  -7  -1   5      659.44      830.49     45.47 o 
  -6  -1   5      478.33      633.09     37.73 o 
  -5  -1   5      698.45      827.10     39.61 o 
  -4  -1   5      941.01     1316.39     46.84 o 
  -3  -1   5      623.35      688.83     34.38 o 
  -2  -1   5      171.93      204.81     31.97 o 
  -1  -1   5      764.69      636.15     37.41 o 
   0  -1   5     4813.97     4528.67    106.30 o 
   1  -1   5      252.89      289.19     21.20 o 
   2  -1   5     2420.20     2266.04     65.89 o 
   3  -1   5    10088.60    10384.06    300.31 o 
   4  -1   5      250.16      294.86     35.57 o 
   5  -1   5     3022.84     2903.01     87.64 o 
   6  -1   5       81.77      144.12     26.19 o 
   7  -1   5      794.42      906.96     69.18 o 
   8  -1   5     1020.08     1045.88     78.28 o 
   9  -1   5        0.73        3.75     63.08 o 
  10  -1   5      338.96      250.34     59.80 o 
 -10   0   5      351.35      319.21    102.36 o 
  -9   0   5      678.67      672.70    115.80 o 
  -8   0   5      166.03      197.95     39.97 o 
  -7   0   5       12.74       -2.76     25.30 o 
  -6   0   5       66.95       70.51     23.96 o 
  -5   0   5     1045.68     1476.12     62.33 o 
  -4   0   5      301.08      373.05     25.45 o 
  -3   0   5      351.10      522.83     34.75 o 
  -2   0   5     1667.19     2022.13    114.29 o 
  -1   0   5       22.58       45.05     17.05 o 
   0   0   5      167.65      197.30     15.94 o 
   1   0   5      548.55      513.28     21.96 o 
   2   0   5     9959.03     9557.72    244.39 o 
   3   0   5     5615.77     5608.28    148.77 o 
   4   0   5    12342.58    13213.21    336.22 o 
   5   0   5     1470.21     1456.68     53.58 o 
   6   0   5      184.48      242.11     55.17 o 
   7   0   5       54.35       38.70     24.55 o 
   8   0   5      238.85      171.81     64.73 o 
   9   0   5        2.75      -74.55     49.70 o 
  10   0   5      439.49      478.01     64.51 o 
 -10   1   5      290.94      195.55     95.66 o 
  -9   1   5     1462.98     1512.88     80.87 o 
  -8   1   5        5.77       -6.97     34.37 o 
  -7   1   5     1921.54     2204.31     90.74 o 
  -6   1   5      841.47      831.73     44.46 o 
  -5   1   5     2003.87     2589.98     81.72 o 
  -4   1   5     2223.27     2576.16    136.36 o 
  -3   1   5        9.11        2.76     16.82 o 
  -2   1   5     2049.93     2245.55     91.60 o 
  -1   1   5     1520.96     1469.03    119.12 o 
   0   1   5     1676.48     1416.80     88.33 o 
   1   1   5      267.03      270.21     16.52 o 
   2   1   5      933.85      895.82     35.53 o 
   3   1   5      204.66      214.90     19.09 o 
   4   1   5     2460.05     2484.60     75.26 o 
   5   1   5     1041.62      917.59     47.82 o 
   6   1   5     5294.76     4908.54    158.44 o 
   7   1   5      902.51      934.49     53.45 o 
   8   1   5        6.40       -0.90     38.40 o 
   9   1   5      154.97      176.78     47.35 o 
  10   1   5        3.46      -24.92     43.51 o 
 -10   2   5       14.96      -17.80     79.30 o 
  -9   2   5      326.03      209.06     54.85 o 
  -8   2   5        1.88       32.20     36.92 o 
  -7   2   5      651.33      668.04     52.73 o 
  -6   2   5     3182.87     3149.20     99.07 o 
  -5   2   5        4.49       32.16     27.10 o 
  -4   2   5     1149.70     1164.89     75.14 o 
  -3   2   5     1648.53     1559.33    103.33 o 
  -2   2   5      101.97      124.85     20.07 o 
  -1   2   5     1799.32     1698.05     89.08 o 
   0   2   5     1708.44     1639.64     61.88 o 
   1   2   5      258.85      289.82     18.77 o 
   2   2   5      428.34      392.77     23.44 o 
   3   2   5     1583.15     1441.14     50.20 o 
   4   2   5      269.34      224.87     21.80 o 
   5   2   5     1379.88     1309.94     59.57 o 
   6   2   5      228.56      250.76     31.99 o 
   7   2   5     1301.90     1196.46     62.12 o 
   8   2   5      347.86      357.90     40.19 o 
   9   2   5      383.97      335.64     56.06 o 
  10   2   5       20.90      -51.33     41.95 o 
  -9   3   5      246.18       75.90     61.79 o 
  -8   3   5      525.96      421.63     66.01 o 
  -7   3   5       73.44       65.00     46.51 o 
  -6   3   5      339.93      388.85     55.35 o 
  -5   3   5       54.28       84.55     39.91 o 
  -4   3   5      536.28      502.73     31.13 o 
  -3   3   5    12300.91    12060.73    324.33 o 
  -2   3   5       38.27       25.85     14.54 o 
  -1   3   5     2511.38     2462.72     88.78 o 
   0   3   5      416.60      372.90     24.97 o 
   1   3   5       64.74       22.76     19.92 o 
   2   3   5     5691.50     4768.08    151.91 o 
   3   3   5      692.91      619.59     35.92 o 
   4   3   5        2.44      -12.78     16.99 o 
   5   3   5     2809.84     2605.29     81.60 o 
   6   3   5       98.05       98.33     22.54 o 
   7   3   5     2252.79     1945.13     71.44 o 
   8   3   5       52.44       59.59     30.83 o 
   9   3   5      260.97      221.39     39.43 o 
  10   3   5       45.92       53.05     47.69 o 
  -9   4   5      214.56      158.25    101.60 o 
  -8   4   5       48.69       12.13     51.68 o 
  -7   4   5        6.38       -9.19     46.07 o 
  -6   4   5        8.45      -37.54     40.12 o 
  -5   4   5      463.29      492.14     55.18 o 
  -4   4   5      322.46      307.93     25.50 o 
  -3   4   5     2445.03     2238.15     73.20 o 
  -2   4   5      152.63       99.05     18.41 o 
  -1   4   5      187.25      134.04     35.61 o 
   0   4   5     4163.51     3551.17    153.29 o 
   1   4   5     2254.64     2125.48    100.95 o 
   2   4   5      799.38      747.16     40.67 o 
   3   4   5     1808.64     1696.03     68.63 o 
   4   4   5     1053.08      985.42     61.41 o 
   5   4   5     4821.80     4340.32    144.91 o 
   6   4   5        7.27       44.14     28.78 o 
   7   4   5       48.98       33.60     28.69 o 
   8   4   5      287.37      307.43     41.67 o 
   9   4   5      162.53      214.75     58.58 o 
  10   4   5      706.92      704.61     74.64 o 
  -9   5   5      269.91      267.95     97.71 o 
  -8   5   5       26.15      -95.58     77.53 o 
  -7   5   5      320.33      509.95     97.43 o 
  -6   5   5      374.05      383.67     83.16 o 
  -5   5   5      278.29      288.09     71.61 o 
  -4   5   5      460.56      461.57     75.11 o 
  -3   5   5        3.88      -27.68     18.45 o 
  -2   5   5        2.01       -3.65     18.91 o 
  -1   5   5       61.50        5.55     21.99 o 
   0   5   5     1199.22     1099.61     64.55 o 
   1   5   5     1338.63     1277.54     72.47 o 
   2   5   5      303.56      317.71     31.83 o 
   3   5   5      855.48      865.53     59.11 o 
   4   5   5      294.69      349.43     43.68 o 
   5   5   5      464.65      462.36     49.99 o 
   6   5   5       24.67       31.36     34.39 o 
   7   5   5       29.08       29.61     36.80 o 
   8   5   5     1282.40     1260.36     71.45 o 
   9   5   5      431.40      405.51     49.98 o 
  10   5   5        7.93      -35.89     35.15 o 
  -8   6   5      265.87      278.26     98.78 o 
  -7   6   5      167.11      157.20     87.44 o 
  -6   6   5       57.72       -1.44     66.55 o 
  -5   6   5      114.53      109.31     64.70 o 
  -4   6   5     1411.24     1510.70    134.22 o 
  -3   6   5       75.38       87.19     56.73 o 
  -2   6   5      413.22      449.56     36.67 o 
  -1   6   5       17.79       37.23     21.43 o 
   0   6   5      184.43      200.69     34.52 o 
   1   6   5        9.38        2.11     26.26 o 
   2   6   5     1295.63     1192.43    107.91 o 
   3   6   5      919.63      866.76     65.35 o 
   4   6   5      171.74       81.03     36.58 o 
   5   6   5      797.37      688.22     61.44 o 
   6   6   5       75.84       47.03     38.29 o 
   7   6   5        0.22      -18.66     43.86 o 
   8   6   5      966.49      939.14     80.16 o 
   9   6   5     1177.33     1183.03     92.76 o 
  -7   7   5       36.07       39.01     83.82 o 
  -6   7   5      532.76      625.01    102.32 o 
  -5   7   5      208.19      173.56     72.06 o 
  -4   7   5       56.67       71.94     64.33 o 
  -3   7   5      266.36      304.74     72.23 o 
  -2   7   5      109.50       99.17     38.42 o 
  -1   7   5     3137.39     2955.09    199.62 o 
   0   7   5     1517.52     1547.53    126.53 o 
   1   7   5        3.52      -39.59     38.27 o 
   2   7   5       49.65      100.96     51.10 o 
   3   7   5      426.11      412.84     64.27 o 
   4   7   5      110.92      120.13     41.53 o 
   5   7   5      797.49      746.81     88.96 o 
   6   7   5      270.10      144.86     60.64 o 
   7   7   5       79.91      116.46     46.53 o 
   8   7   5       18.45       20.26     43.47 o 
   9   7   5       13.38      -47.49     72.00 o 
  -6   8   5      646.47      571.37    107.66 o 
  -5   8   5      942.74      741.15    107.29 o 
  -4   8   5      125.98      -56.81     65.28 o 
  -3   8   5      463.04      293.14     79.87 o 
  -2   8   5       17.61       99.85     67.54 o 
  -1   8   5     2040.10     2223.70    120.40 o 
   0   8   5      331.95      440.44     73.95 o 
   1   8   5       66.04       96.03     53.89 o 
   2   8   5      304.43      334.66     70.67 o 
   3   8   5      592.29      627.03     65.22 o 
   4   8   5      192.07      152.49     48.41 o 
   5   8   5      372.58      388.47     65.73 o 
   6   8   5      295.20      151.86     50.81 o 
   7   8   5        0.07       35.00     46.38 o 
   8   8   5      283.81      217.32     57.68 o 
  -5   9   5       71.81      104.83     80.16 o 
  -4   9   5      129.17      232.76     87.64 o 
  -3   9   5      739.78      632.74    105.44 o 
  -2   9   5      268.58      314.27     88.59 o 
  -1   9   5       19.62      -22.77     70.99 o 
   0   9   5      215.18      251.13     69.88 o 
   1   9   5        1.11       10.73     54.76 o 
   2   9   5      267.04      408.08     82.59 o 
   3   9   5     1732.19     1897.24    114.38 o 
   4   9   5      336.59      326.55     76.77 o 
   5   9   5      142.67       80.73     62.61 o 
   6   9   5       90.68       38.52     48.11 o 
   7   9   5       63.17        9.72     50.74 o 
  -4  10   5       59.28      135.66     94.02 o 
  -3  10   5       80.62       90.73     91.06 o 
  -2  10   5       79.27       23.76     85.26 o 
  -1  10   5       45.69      -30.30     82.50 o 
   0  10   5        5.71      135.12     89.99 o 
   1  10   5      227.68      264.94     77.65 o 
   2  10   5        8.77        9.33     62.11 o 
   3  10   5      544.05      641.86     80.94 o 
   4  10   5       11.11       12.85     47.30 o 
   5  10   5       46.08       19.48     55.11 o 
   6  10   5      226.91      167.67     60.49 o 
  -1  11   5      229.11      180.34    108.44 o 
   0  11   5       48.15        1.93     95.78 o 
   2  11   5       23.56       77.16     74.86 o 
   3  11   5       34.83       84.70     55.68 o 
   4  11   5        1.05       41.50     54.15 o 
  -3 -10   6        7.40      -66.02     98.25 o 
  -2 -10   6      130.23      233.83    107.17 o 
  -1 -10   6       65.26       47.19     82.71 o 
   0 -10   6       48.98      151.24     84.03 o 
   1 -10   6      383.80      472.17    104.74 o 
   3 -10   6       45.55       53.65     90.48 o 
  -5  -9   6       67.10      -62.65     90.44 o 
  -4  -9   6      112.61       75.23     95.66 o 
  -3  -9   6       67.88       56.65     98.95 o 
  -2  -9   6      766.15      793.23    129.70 o 
  -1  -9   6      620.23      663.33    114.94 o 
   0  -9   6       25.03       -4.56     67.99 o 
   1  -9   6      100.19      122.12     51.61 o 
   2  -9   6      183.52      242.54     79.50 o 
   3  -9   6      143.52      200.73     87.93 o 
   4  -9   6      868.45     1045.39    131.92 o 
   5  -9   6       95.72      108.44     94.26 o 
  -6  -8   6      153.59       33.38     87.15 o 
  -5  -8   6       62.36       46.58     87.23 o 
  -4  -8   6      227.73      395.18    106.10 o 
  -3  -8   6       70.42       30.87     87.97 o 
  -2  -8   6      712.16      495.11    106.68 o 
  -1  -8   6      336.44      247.10     86.86 o 
   0  -8   6      234.11      260.77     41.55 o 
   1  -8   6       44.63       35.15     58.66 o 
   2  -8   6     1541.26     1485.91    134.71 o 
   3  -8   6      123.83       70.91     73.87 o 
   4  -8   6      448.11      500.50     99.24 o 
   5  -8   6      204.83      186.92     90.32 o 
   6  -8   6       30.63      -24.79     83.98 o 
  -8  -7   6       26.15       36.40     69.34 o 
  -7  -7   6      186.43      235.94     99.40 o 
  -6  -7   6        0.67       62.77     79.54 o 
  -5  -7   6      622.29      638.25    114.04 o 
  -4  -7   6     2613.66     2324.44    199.79 o 
  -3  -7   6        1.42       64.91     81.11 o 
  -2  -7   6     1514.46     1438.72    152.80 o 
  -1  -7   6      123.91       56.73     38.52 o 
   0  -7   6      120.56      109.72     33.84 o 
   1  -7   6      163.08      216.67     43.26 o 
   2  -7   6     1534.11     1723.80    137.51 o 
   3  -7   6      299.90      334.87     80.33 o 
   4  -7   6        2.58      -54.63     66.43 o 
   5  -7   6      566.26      653.58    104.33 o 
   6  -7   6      175.26       93.19     85.42 o 
   7  -7   6      197.06      341.19     68.54 o 
  -9  -6   6      249.11      328.09    101.62 o 
  -8  -6   6      282.98      255.12     93.11 o 
  -7  -6   6     2213.91     2043.71    183.18 o 
  -6  -6   6      172.80       90.21     65.19 o 
  -5  -6   6      595.33      544.29    197.18 o 
  -4  -6   6      456.58      478.01     99.03 o 
  -3  -6   6     1748.05     1848.03    174.79 o 
  -2  -6   6      371.95      513.12    100.35 o 
  -1  -6   6       79.43       39.53     34.92 o 
   0  -6   6      714.01      736.91     49.35 o 
   1  -6   6        5.30      -19.44     30.41 o 
   2  -6   6       11.51       63.68     32.83 o 
   3  -6   6      116.75       73.13     60.68 o 
   4  -6   6       96.77       24.25     82.71 o 
   5  -6   6      100.22       78.82     45.90 o 
   6  -6   6        3.13       38.99     47.44 o 
   7  -6   6      120.96       55.65    129.72 o 
   8  -6   6      142.11      144.79     82.77 o 
  -9  -5   6      113.83      209.73    105.26 o 
  -8  -5   6      368.88      413.18    100.02 o 
  -7  -5   6     2278.60     2052.96    178.74 o 
  -6  -5   6     1207.39     1248.55    136.23 o 
  -5  -5   6      421.20      349.83     85.96 o 
  -4  -5   6        6.84       80.82     67.42 o 
  -3  -5   6       24.48      -18.21     69.84 o 
  -2  -5   6      705.77      783.65     56.21 o 
  -1  -5   6     3662.48     3558.72    148.68 o 
   0  -5   6      298.48      358.26     34.72 o 
   1  -5   6      916.24      936.57     62.77 o 
   2  -5   6     2151.67     2213.06     82.29 o 
   3  -5   6      324.81      393.59     32.37 o 
   4  -5   6     1515.49     1615.94     89.91 o 
   5  -5   6      171.00      178.89     44.65 o 
   6  -5   6       61.92       48.28     43.12 o 
   7  -5   6      280.66      377.24     90.79 o 
   8  -5   6      252.27      213.57     60.58 o 
   9  -5   6        0.09      -59.12     57.90 o 
  -9  -4   6      562.16      531.81    123.82 o 
  -8  -4   6        3.12      -36.73     59.48 o 
  -7  -4   6      765.73      736.42    110.01 o 
  -6  -4   6     1292.30     1400.73    142.07 o 
  -5  -4   6       41.93       82.59     70.17 o 
  -4  -4   6     4758.60     4924.02    308.60 o 
  -3  -4   6     1516.77     1511.17    114.86 o 
  -2  -4   6       14.16       28.57     60.47 o 
  -1  -4   6      675.50      680.69     48.28 o 
   0  -4   6        1.93        3.72     24.46 o 
   1  -4   6     4206.28     4541.63    140.46 o 
   2  -4   6     3965.88     3920.07    124.27 o 
   3  -4   6      290.41      328.71     33.74 o 
   4  -4   6      642.35      675.04     93.99 o 
   5  -4   6      211.63      245.89     45.52 o 
   6  -4   6      765.46      795.36     68.22 o 
   7  -4   6      682.68      741.25     80.90 o 
   8  -4   6      357.44      477.22     96.71 o 
   9  -4   6       60.63       45.77     54.75 o 
 -10  -3   6      346.29      271.93    100.84 o 
  -9  -3   6       79.50       71.05     53.79 o 
  -8  -3   6       11.16       94.91     49.41 o 
  -7  -3   6       15.91       11.38     44.33 o 
  -6  -3   6       46.81       20.65     42.46 o 
  -5  -3   6      382.29      458.28     86.45 o 
  -4  -3   6     3095.20     3469.11    228.40 o 
  -3  -3   6       21.94        2.06     32.53 o 
  -2  -3   6      319.99      370.29     45.32 o 
  -1  -3   6       70.87      148.33     34.65 o 
   0  -3   6      615.62      757.79     32.31 o 
   1  -3   6       73.36       86.69     16.99 o 
   2  -3   6     2532.81     2503.08     83.42 o 
   3  -3   6     1434.72     1444.04     58.31 o 
   4  -3   6     2354.75     2423.46     86.68 o 
   5  -3   6     3390.25     3494.01    145.63 o 
   6  -3   6        7.67       44.10     62.73 o 
   7  -3   6      974.87      963.46     76.47 o 
   8  -3   6      156.71      120.57     50.53 o 
   9  -3   6      126.92       30.99     49.04 o 
  10  -3   6      357.05      328.31    119.24 o 
 -10  -2   6      391.40      647.50    119.09 o 
  -9  -2   6       80.81       79.99     90.44 o 
  -8  -2   6      538.17      672.21    102.83 o 
  -7  -2   6      854.59     1099.52     88.16 o 
  -6  -2   6      318.49      501.28     61.46 o 
  -5  -2   6      493.77      590.00     53.40 o 
  -4  -2   6      369.89      469.88     43.29 o 
  -3  -2   6       21.65       14.18     30.09 o 
  -2  -2   6     1352.38     1277.07    121.89 o 
  -1  -2   6      341.66      331.84     37.31 o 
   0  -2   6     2141.35     2192.77     57.43 o 
   1  -2   6      442.04      489.04     23.61 o 
   2  -2   6     2069.20     2002.71     68.12 o 
   3  -2   6      672.17      651.87     39.32 o 
   4  -2   6       88.12       82.80     19.46 o 
   5  -2   6     1032.27      931.25     53.42 o 
   6  -2   6      662.85      688.51    105.24 o 
   7  -2   6      230.05      220.73     47.72 o 
   8  -2   6      773.94      879.01     76.22 o 
   9  -2   6      368.73      448.40     99.32 o 
  10  -2   6      328.16      315.38     64.08 o 
 -10  -1   6      489.90      645.03    124.72 o 
  -9  -1   6      488.38      547.94    107.29 o 
  -8  -1   6      129.78      141.07     47.81 o 
  -7  -1   6      797.72     1113.87     92.72 o 
  -6  -1   6      547.64      698.07     39.39 o 
  -5  -1   6      366.47      483.91     31.08 o 
  -4  -1   6     4356.28     5600.34    148.41 o 
  -3  -1   6     3037.64     4000.16    205.46 o 
  -2  -1   6      495.79      500.98     44.76 o 
  -1  -1   6     3789.94     3863.96    134.40 o 
   0  -1   6      109.63      155.86     13.26 o 
   1  -1   6     2298.39     2001.16     80.11 o 
   2  -1   6     1846.60     1756.49     55.12 o 
   3  -1   6     4581.57     5120.76    142.32 o 
   4  -1   6      166.08      146.07     19.90 o 
   5  -1   6      418.18      445.68     29.35 o 
   6  -1   6        9.79       22.87     35.22 o 
   7  -1   6      104.77      167.84     42.63 o 
   8  -1   6     1391.92     1223.88     84.99 o 
   9  -1   6      114.56       29.27     44.06 o 
  10  -1   6       59.10       40.00     54.88 o 
 -10   0   6      262.75      203.69    101.66 o 
  -9   0   6     1767.05     1831.71    175.57 o 
  -8   0   6       26.52       68.98     67.87 o 
  -7   0   6      342.28      397.57     37.18 o 
  -6   0   6      805.39     1019.71     73.34 o 
  -5   0   6      473.56      684.67     36.58 o 
  -4   0   6     4894.54     6043.64    330.02 o 
  -3   0   6     2193.19     2778.47    246.13 o 
  -2   0   6      620.99      763.27     41.11 o 
  -1   0   6      167.31      166.65     22.03 o 
   0   0   6        4.30       22.90     12.95 o 
   1   0   6     2116.33     1883.92     69.09 o 
   2   0   6     7118.07     6702.03    227.62 o 
   3   0   6      436.85      506.83     27.28 o 
   4   0   6     3560.07     3626.45    104.10 o 
   5   0   6      154.67      158.39     21.87 o 
   6   0   6       86.85      110.22     27.27 o 
   7   0   6      195.91      168.63     31.33 o 
   8   0   6       12.52        2.29     38.80 o 
   9   0   6      230.49      205.44     51.74 o 
  10   0   6      446.32      358.57     61.40 o 
 -10   1   6       13.89       59.48     88.05 o 
  -9   1   6        3.48      -31.08     77.45 o 
  -8   1   6        1.20      -60.91     49.63 o 
  -7   1   6      103.98      128.07     42.74 o 
  -6   1   6     2443.64     2824.18     96.77 o 
  -5   1   6      465.45      535.29     42.54 o 
  -4   1   6      771.06     1057.11     92.21 o 
  -3   1   6     2521.08     3047.11    170.05 o 
  -2   1   6     1324.58     1543.27     88.17 o 
  -1   1   6     1537.93     1233.27    127.91 o 
   0   1   6     5579.34     5201.30    172.92 o 
   1   1   6        5.08      -17.54     11.69 o 
   2   1   6     6795.28     6401.11    168.22 o 
   3   1   6        9.46       14.26     14.41 o 
   4   1   6     1207.59     1167.50     45.72 o 
   5   1   6     3169.70     2907.20     88.47 o 
   6   1   6      655.74      689.33     44.78 o 
   7   1   6      119.38       99.51     28.83 o 
   8   1   6       77.09       30.23     38.42 o 
   9   1   6        0.43      -12.64     40.28 o 
  10   1   6      440.63      409.09     63.28 o 
 -10   2   6       61.35       73.75     84.77 o 
  -9   2   6       28.06       -6.71     56.03 o 
  -8   2   6      435.92      384.14     66.64 o 
  -7   2   6      139.24       63.02     65.67 o 
  -6   2   6     1795.29     1798.05     82.55 o 
  -5   2   6       31.90       46.34     30.01 o 
  -4   2   6      193.65      189.06     25.22 o 
  -3   2   6     1799.87     1730.20     87.91 o 
  -2   2   6       18.06       74.95     49.27 o 
  -1   2   6      305.65      313.57     32.14 o 
   0   2   6      170.17      189.08     20.88 o 
   1   2   6       31.84       43.81     13.35 o 
   2   2   6      740.80      607.04     24.31 o 
   3   2   6       23.56        4.63     15.46 o 
   4   2   6       20.91        5.46     16.25 o 
   5   2   6     2070.57     1997.80     68.39 o 
   6   2   6     1275.32     1213.00     61.43 o 
   7   2   6     1489.07     1423.67     68.51 o 
   8   2   6     1929.32     1808.12     82.82 o 
   9   2   6       24.76      -39.14     40.25 o 
  10   2   6      465.24      351.01     61.23 o 
  -9   3   6      499.18      479.44    149.53 o 
  -8   3   6        5.21      -39.33     46.13 o 
  -7   3   6      240.64      275.80     71.67 o 
  -6   3   6      249.90      342.56     54.16 o 
  -5   3   6      245.69      332.89    104.58 o 
  -4   3   6     1594.18     1512.55     57.74 o 
  -3   3   6     1680.24     1638.82     58.70 o 
  -2   3   6     1286.87     1325.36     70.24 o 
  -1   3   6      441.61      409.41     35.99 o 
   0   3   6       30.34       37.18     15.21 o 
   1   3   6        7.95       -2.12     11.43 o 
   2   3   6     1112.12      969.02     57.44 o 
   3   3   6      612.64      540.64     34.75 o 
   4   3   6       22.55       32.29     18.64 o 
   5   3   6     7714.36     7048.76    217.21 o 
   6   3   6     1664.38     1577.72     72.31 o 
   7   3   6      121.37      171.66     33.49 o 
   8   3   6     1002.86      970.36     59.35 o 
   9   3   6      247.75      249.53     40.76 o 
  10   3   6      415.14      400.33     70.83 o 
  -9   4   6      369.12      411.11     76.77 o 
  -8   4   6        3.74       17.55     52.87 o 
  -7   4   6     1039.74      917.63     82.32 o 
  -6   4   6       63.57       57.43     43.85 o 
  -5   4   6      518.70      446.05     63.08 o 
  -4   4   6     1820.38     1615.58     60.26 o 
  -3   4   6      504.72      536.09     33.36 o 
  -2   4   6     1125.32     1088.84     70.20 o 
  -1   4   6     1377.82     1299.06     55.88 o 
   0   4   6     2559.88     2469.08    113.93 o 
   1   4   6      138.46      168.48     28.74 o 
   2   4   6       22.44       12.89     19.48 o 
   3   4   6      178.50      187.32     26.83 o 
   4   4   6      471.16      479.60     37.80 o 
   5   4   6      999.20      916.43     53.21 o 
   6   4   6       25.08        2.35     27.60 o 
   7   4   6      849.04      780.13     53.93 o 
   8   4   6      271.20      270.36     40.88 o 
   9   4   6      316.43      260.91     43.08 o 
  10   4   6        3.91       49.49     51.24 o 
  -8   5   6        0.47      -12.50     80.49 o 
  -7   5   6       46.31       54.29     51.80 o 
  -6   5   6      422.47      456.40     71.53 o 
  -5   5   6      697.96      542.22     59.86 o 
  -4   5   6     2645.41     2446.08    121.58 o 
  -3   5   6     1268.26     1204.32     50.66 o 
  -2   5   6        8.40      -27.51     18.34 o 
  -1   5   6      833.27      709.31     62.36 o 
   0   5   6     1083.56      995.12     62.07 o 
   1   5   6       73.55       89.87     28.04 o 
   2   5   6     2035.85     1930.28     79.06 o 
   3   5   6      651.78      665.35     44.19 o 
   4   5   6      100.41       56.60     32.86 o 
   5   5   6        5.37       12.66     31.78 o 
   6   5   6       62.57       20.23     34.37 o 
   7   5   6       37.84       16.28     36.72 o 
   8   5   6      906.88      970.76     65.20 o 
   9   5   6      643.54      635.90    115.72 o 
  10   5   6       34.83       32.47     38.22 o 
  -8   6   6      480.31      464.81    107.33 o 
  -7   6   6      303.93      349.55     96.61 o 
  -6   6   6      673.17      348.35     86.82 o 
  -5   6   6        1.20       49.25     58.74 o 
  -4   6   6     2737.38     2624.57    183.63 o 
  -3   6   6     1150.85     1137.44     58.06 o 
  -2   6   6      435.13      450.14     38.00 o 
   0   6   6      863.99      827.05     59.98 o 
   1   6   6      127.50      174.97     35.50 o 
   2   6   6     1702.81     1528.35     89.20 o 
   3   6   6     1195.65     1111.91     79.03 o 
   4   6   6      236.83      145.23     46.60 o 
   5   6   6      629.91      530.90     55.16 o 
   6   6   6      153.74       99.00     41.61 o 
   7   6   6      289.61      302.50     51.65 o 
   8   6   6      972.53     1032.45     82.78 o 
   9   6   6       18.76        2.75     43.59 o 
  -7   7   6       48.59      -24.09     84.60 o 
  -6   7   6      265.73      206.98     83.61 o 
  -5   7   6        4.04        6.95     63.02 o 
  -4   7   6       19.55      -29.64     59.57 o 
  -3   7   6       10.01       -5.76     58.25 o 
  -2   7   6       23.77       60.79     25.87 o 
  -1   7   6      601.97      649.97     79.91 o 
   0   7   6      445.29      402.01     47.63 o 
   1   7   6     1528.66     1445.70    124.64 o 
   2   7   6      314.13      341.49     67.83 o 
   3   7   6      697.01      742.87     91.53 o 
   4   7   6      100.21       90.93     44.64 o 
   5   7   6      750.01      687.22     69.27 o 
   6   7   6     1431.97     1383.34     92.00 o 
   7   7   6        8.27       -7.05     40.52 o 
   8   7   6      428.50      426.63     66.74 o 
   9   7   6       87.21       72.43     53.18 o 
  -6   8   6      129.88      118.19     87.31 o 
  -5   8   6      200.43      240.73     81.48 o 
  -4   8   6      366.86      134.84     78.60 o 
  -3   8   6        5.44       21.34     65.28 o 
  -2   8   6       87.69       53.77     67.13 o 
  -1   8   6      110.83      115.14     57.80 o 
   0   8   6      338.97      364.76     69.84 o 
   1   8   6      113.32      117.94     56.20 o 
   2   8   6      447.56      427.20     78.27 o 
   3   8   6      207.41      177.24     47.21 o 
   4   8   6        0.91       -4.48     39.29 o 
   5   8   6      145.99      160.56     47.77 o 
   6   8   6      683.24      618.95     68.78 o 
   7   8   6      353.29      285.79     58.70 o 
   8   8   6      563.25      560.43     98.93 o 
  -5   9   6       18.33       64.99     82.75 o 
  -4   9   6      223.72      238.14     90.32 o 
  -3   9   6      866.71      880.83    118.60 o 
  -2   9   6       35.40       77.28     73.79 o 
  -1   9   6      204.55      276.04     93.44 o 
   0   9   6       48.95       90.97     60.43 o 
   1   9   6      131.88      214.22     67.21 o 
   2   9   6      737.78      930.78    115.97 o 
   3   9   6      314.31      312.90     58.05 o 
   4   9   6        4.06      -14.20     42.25 o 
   5   9   6        2.16        3.99     44.08 o 
   6   9   6       23.00       -9.53     45.67 o 
   7   9   6        6.72       -3.22     47.20 o 
  -3  10   6       79.00      207.47     94.51 o 
  -2  10   6        7.15      -32.19     84.23 o 
  -1  10   6      122.58      132.20     94.30 o 
   1  10   6        1.78      -15.83     60.80 o 
   2  10   6      180.81      236.50     80.45 o 
   3  10   6       52.95       80.30     51.02 o 
   4  10   6      305.46      382.76     65.30 o 
   5  10   6      256.05      343.12    117.92 o 
   6  10   6      218.14      198.24     61.75 o 
  -1  11   6       42.25       -0.08     94.10 o 
   0  11   6      177.24      176.23    109.55 o 
   2  11   6      122.41        7.03     73.58 o 
   3  11   6      356.03      427.08     74.28 o 
  -4 -10   7      113.28      -26.15    104.66 o 
  -3 -10   7       95.43        6.04    106.39 o 
  -2 -10   7       57.67       17.04     62.53 o 
  -1 -10   7      295.91      326.89    105.98 o 
   0 -10   7       45.71      -71.69     74.78 o 
   1 -10   7       30.66       27.99     78.68 o 
   2 -10   7      149.64      241.72     94.06 o 
  -5  -9   7      294.84      230.04    114.20 o 
  -4  -9   7        8.28      127.03    102.98 o 
  -3  -9   7      176.41       95.78    101.83 o 
  -2  -9   7      211.48      138.25     95.33 o 
  -1  -9   7       63.60       44.16     52.20 o 
   0  -9   7      440.64      329.98     94.22 o 
   1  -9   7       38.82      -32.64     72.80 o 
   2  -9   7        6.09      -19.94     73.26 o 
   3  -9   7      173.67      206.41     85.38 o 
   4  -9   7      310.58      307.12     97.71 o 
  -7  -8   7      708.29      747.64    136.40 o 
  -6  -8   7       23.81       42.10     90.44 o 
  -5  -8   7      420.77      440.44    115.56 o 
  -4  -8   7      654.22      675.95    129.74 o 
  -3  -8   7        3.32      -31.08     86.41 o 
  -2  -8   7      680.16      734.12    123.45 o 
  -1  -8   7       33.64      -16.46     49.39 o 
   0  -8   7      140.36      185.91     51.75 o 
   1  -8   7      698.19      745.31     73.48 o 
   2  -8   7      127.16      157.82     74.37 o 
   3  -8   7      123.85      109.92     71.49 o 
   4  -8   7       13.34        3.95     72.23 o 
   5  -8   7        0.78       -9.54     82.46 o 
   6  -8   7      750.61      903.73    132.99 o 
  -8  -7   7      111.21       98.55     74.36 o 
  -7  -7   7        9.88       41.98     68.12 o 
  -6  -7   7       69.70      154.57     90.03 o 
  -5  -7   7      221.62      204.02     92.70 o 
  -4  -7   7     2410.25     2171.31    199.91 o 
  -3  -7   7       90.01      119.75     93.48 o 
  -2  -7   7      608.80      587.85    111.57 o 
  -1  -7   7      175.48      183.12     52.92 o 
   0  -7   7       96.49      102.08     33.88 o 
   1  -7   7     1411.06     1574.82     79.00 o 
   2  -7   7      350.35      393.82     78.19 o 
   3  -7   7       88.99       53.32     66.92 o 
   4  -7   7       38.30       29.23     70.05 o 
   5  -7   7       25.86      -20.84     74.37 o 
   6  -7   7      285.21      314.09     63.79 o 
   7  -7   7       10.15      -22.29     59.20 o 
  -8  -6   7       26.39       62.93     60.61 o 
  -7  -6   7      222.30      191.13     79.91 o 
  -6  -6   7      418.00      208.77     73.58 o 
  -5  -6   7      177.22      199.50     73.35 o 
  -4  -6   7     1237.85     1228.12    143.88 o 
  -3  -6   7       20.82       14.80     79.83 o 
  -2  -6   7     1235.58     1160.86    138.33 o 
  -1  -6   7     4619.13     4804.96    220.56 o 
   0  -6   7      742.76      736.87     50.45 o 
   1  -6   7     1359.15     1473.86     84.82 o 
   2  -6   7      252.66      315.95     43.41 o 
   3  -6   7      252.78      282.66     69.68 o 
   4  -6   7     1930.53     2238.00    112.61 o 
   5  -6   7      483.98      573.12     63.78 o 
   6  -6   7        0.21       17.26     46.46 o 
   7  -6   7       70.87      111.56     56.49 o 
   8  -6   7      363.73      404.62     73.80 o 
  -9  -5   7        7.92       80.26     59.46 o 
  -8  -5   7      975.31      965.38     97.17 o 
  -7  -5   7      390.16      415.63     71.52 o 
  -6  -5   7       27.90       61.46     74.04 o 
  -5  -5   7      143.56      119.01     74.49 o 
  -4  -5   7      189.89      179.92     74.11 o 
  -3  -5   7     1886.87     1767.01    166.28 o 
  -2  -5   7      177.31      219.86     57.12 o 
  -1  -5   7     1684.70     1751.88     75.79 o 
   0  -5   7      584.86      680.87     59.33 o 
   1  -5   7     1269.17     1312.84     76.90 o 
   2  -5   7     1542.04     1637.39     68.12 o 
   3  -5   7       43.38       29.56     35.54 o 
   4  -5   7      268.19      304.86     46.71 o 
   5  -5   7      313.07      370.58     73.93 o 
   6  -5   7        7.13      -25.46     42.13 o 
   7  -5   7      706.31      797.38     77.94 o 
   8  -5   7      623.40      785.11     82.48 o 
  -9  -4   7        8.57       24.19     56.61 o 
  -8  -4   7      430.47      493.57    126.63 o 
  -7  -4   7      421.43      524.73     70.99 o 
  -6  -4   7      142.22      127.15     50.29 o 
  -5  -4   7      840.16      939.79     81.55 o 
  -4  -4   7      203.89      198.50     50.92 o 
  -3  -4   7      257.64      254.52     48.11 o 
  -2  -4   7      265.77      277.89     50.13 o 
  -1  -4   7      591.63      586.78     36.85 o 
   0  -4   7      124.43      102.50     24.56 o 
   1  -4   7      277.01      271.98     26.36 o 
   2  -4   7     1086.65     1033.21     49.00 o 
   3  -4   7     1512.86     1335.69     69.37 o 
   4  -4   7       46.33        4.05     33.49 o 
   5  -4   7      181.32      129.30     41.92 o 
   6  -4   7        0.05       -2.95     41.73 o 
   7  -4   7      460.36      456.67     86.76 o 
   8  -4   7       36.72      109.97     55.74 o 
   9  -4   7        8.21      -59.75     53.19 o 
  -9  -3   7      172.36      215.84     63.96 o 
  -8  -3   7       72.87       46.31     50.00 o 
  -7  -3   7     2115.19     2642.54    208.13 o 
  -6  -3   7     4080.07     4697.28    217.60 o 
  -5  -3   7      379.78      418.22     89.92 o 
  -4  -3   7     1930.67     1925.33    109.84 o 
  -3  -3   7       18.99       30.18     36.51 o 
  -2  -3   7     3851.88     4073.88    164.29 o 
  -1  -3   7     2217.20     2234.45    112.83 o 
   0  -3   7      806.67      844.22     34.44 o 
   1  -3   7      520.72      554.53     30.53 o 
   2  -3   7      174.14      199.67     39.77 o 
   3  -3   7      154.39      125.88     21.43 o 
   4  -3   7     2317.70     2368.93     75.38 o 
   5  -3   7      180.38      207.20     42.18 o 
   6  -3   7       92.78      106.34     83.78 o 
   7  -3   7      150.37      120.34     46.50 o 
   8  -3   7        8.64       13.92     45.95 o 
   9  -3   7       10.06       -4.57     46.82 o 
 -10  -2   7      257.96      236.46     96.77 o 
  -9  -2   7       48.85      -39.41     49.03 o 
  -8  -2   7      426.67      654.84    167.95 o 
  -7  -2   7     1726.01     2131.21    125.21 o 
  -6  -2   7     3015.28     3827.32    184.12 o 
  -5  -2   7      219.82      310.89     92.33 o 
  -4  -2   7     2287.57     2754.45    137.17 o 
  -3  -2   7     1336.01     1473.38     87.33 o 
  -2  -2   7     2129.26     2081.42    106.25 o 
  -1  -2   7     2687.07     2479.00    106.46 o 
   0  -2   7        5.41       12.61     11.58 o 
   1  -2   7     2119.73     2078.13     57.30 o 
   2  -2   7      918.69      815.73     42.28 o 
   3  -2   7       46.48       28.49     17.75 o 
   4  -2   7     1036.20     1014.35     42.06 o 
   5  -2   7      129.74       92.50     20.16 o 
   6  -2   7      166.94      165.04     43.39 o 
   7  -2   7      730.18      806.10     68.57 o 
   8  -2   7      240.92      226.15     53.64 o 
   9  -2   7        3.06       13.29     45.59 o 
  10  -2   7      219.51      166.66    119.73 o 
 -10  -1   7      305.91      401.18    110.62 o 
  -9  -1   7       17.28       18.66     71.73 o 
  -8  -1   7      187.89      190.28     55.67 o 
  -7  -1   7       50.98       17.69     47.52 o 
  -6  -1   7       19.53       27.84     64.05 o 
  -5  -1   7       45.78       54.56     22.15 o 
  -4  -1   7     1806.10     2399.55    192.66 o 
  -3  -1   7     4598.17     4906.82    209.25 o 
  -2  -1   7      159.16      164.09     34.68 o 
  -1  -1   7      464.11      664.37     40.28 o 
   0  -1   7      307.76      337.31     17.52 o 
   1  -1   7     5901.40     5723.18    135.93 o 
   2  -1   7     6795.78     6543.16    171.50 o 
   3  -1   7       20.88       35.72     16.47 o 
   4  -1   7      474.32      518.88     31.29 o 
   5  -1   7       37.06       19.74     27.40 o 
   6  -1   7      107.87      200.93     42.42 o 
   7  -1   7     1259.37     1296.07     83.34 o 
   8  -1   7      753.56      826.08     71.03 o 
   9  -1   7        2.44      -61.14     40.76 o 
  10  -1   7      373.73      349.41     80.10 o 
 -10   0   7      146.24      130.77     93.97 o 
  -9   0   7      111.37       36.50     80.70 o 
  -8   0   7        2.17       59.61     70.83 o 
  -7   0   7       13.68      -22.18     24.11 o 
  -6   0   7       75.97      114.25     27.53 o 
  -5   0   7      191.06      223.10     34.08 o 
  -4   0   7      769.19     1057.83     54.01 o 
  -3   0   7      134.28      160.23     24.17 o 
  -2   0   7       12.55      -13.45     23.81 o 
  -1   0   7      743.84      662.84     30.49 o 
   0   0   7     2466.99     2120.55     70.76 o 
   1   0   7      202.32      218.00     19.96 o 
   2   0   7     5556.38     5394.21    143.98 o 
   3   0   7     1439.33     1490.17     52.74 o 
   4   0   7      359.52      365.03     28.59 o 
   5   0   7     4830.30     4755.81    134.38 o 
   6   0   7      886.17      939.53     45.52 o 
   7   0   7     1267.04     1256.67    107.45 o 
   8   0   7      472.55      552.31     71.88 o 
   9   0   7       15.17      -47.06     39.89 o 
  10   0   7     1087.32      996.41     85.31 o 
 -10   1   7      112.01       87.36     93.23 o 
  -9   1   7       10.65       -5.30     80.12 o 
  -8   1   7       60.49      210.52     84.31 o 
  -7   1   7     2386.17     2678.04    152.58 o 
  -6   1   7     2413.31     2689.02    285.70 o 
  -5   1   7     1636.79     2019.69    104.58 o 
  -4   1   7     1801.51     2232.79    129.95 o 
  -3   1   7     1071.17     1268.40     63.69 o 
  -2   1   7     2471.34     2456.34     94.49 o 
  -1   1   7     1326.46     1163.71     65.40 o 
   0   1   7     1664.72     1759.12     69.65 o 
   1   1   7      101.82      104.70     17.28 o 
   2   1   7     7571.91     7899.02    185.96 o 
   3   1   7     1318.12     1352.82     48.66 o 
   4   1   7      626.39      661.33     34.08 o 
   5   1   7     1520.30     1499.72     57.48 o 
   6   1   7        2.08        5.00     19.75 o 
   7   1   7       74.81       41.48     27.98 o 
   8   1   7      276.80      289.73     52.48 o 
   9   1   7       47.13      121.58     71.69 o 
  10   1   7      154.53       93.24     51.07 o 
  -9   2   7      554.70      372.85    108.07 o 
  -8   2   7      139.12      126.88     57.23 o 
  -7   2   7     1764.63     1856.90    108.32 o 
  -6   2   7       90.17       76.09     35.27 o 
  -5   2   7      574.95      623.48     48.82 o 
  -4   2   7     3583.38     3679.06    175.95 o 
  -3   2   7      355.56      349.01     28.03 o 
  -2   2   7      137.77      166.68     30.55 o 
  -1   2   7       85.24      224.35     92.91 o 
   0   2   7       44.59       29.59     18.24 o 
   1   2   7     2556.53     2305.11     65.21 o 
   2   2   7     1908.92     1749.28     50.83 o 
   3   2   7       53.35      107.70     20.10 o 
   4   2   7      147.25      185.32     27.54 o 
   5   2   7      165.20      124.51     23.12 o 
   6   2   7      125.55      137.17     29.41 o 
   7   2   7        3.94       14.06     25.82 o 
   8   2   7       24.00       20.16     28.13 o 
   9   2   7        0.76       69.60     45.50 o 
  10   2   7       27.89      -20.45     54.39 o 
  -9   3   7      486.15      450.63    108.28 o 
  -8   3   7      263.09      226.81     60.32 o 
  -7   3   7      192.41      200.86     53.40 o 
  -6   3   7      287.53      366.53     63.96 o 
  -5   3   7        1.60       23.58     30.32 o 
  -4   3   7     3122.36     2983.72     95.39 o 
  -3   3   7     1908.29     1760.76     63.15 o 
  -2   3   7        2.59      -20.82     16.82 o 
  -1   3   7     2025.01     1712.39     69.50 o 
   0   3   7     2332.74     2319.58     85.70 o 
   1   3   7     1192.41     1044.70     39.32 o 
   2   3   7     1763.18     1550.86     63.00 o 
   3   3   7       94.36       85.24     21.87 o 
   4   3   7      485.31      469.99     32.26 o 
   5   3   7     4083.95     3730.81    112.19 o 
   6   3   7      921.41      925.72     54.39 o 
   7   3   7       94.57      116.55     38.91 o 
   8   3   7       24.12      -12.34     37.47 o 
   9   3   7        9.95        7.21     31.76 o 
  10   3   7      659.08      700.07    171.28 o 
  -9   4   7      130.48      106.65     63.43 o 
  -8   4   7       56.95      -14.75     51.53 o 
  -7   4   7      549.62      503.71     68.28 o 
  -6   4   7      676.44      643.13     85.44 o 
  -5   4   7     1015.09      936.26     71.91 o 
  -4   4   7      148.40      158.73     24.36 o 
  -3   4   7      389.19      439.06     39.79 o 
  -2   4   7      192.90      177.33     31.67 o 
  -1   4   7     1628.50     1464.49     62.68 o 
   0   4   7     4240.62     3883.64    134.62 o 
   1   4   7      306.28      294.50     34.90 o 
   2   4   7      314.00      263.89     28.89 o 
   3   4   7      262.04      273.91     30.65 o 
   4   4   7     2227.52     2008.81     81.30 o 
   5   4   7     4971.43     4538.94    133.91 o 
   6   4   7        1.45       27.14     28.00 o 
   7   4   7      743.87      723.69     57.13 o 
   8   4   7      512.39      507.12     48.94 o 
   9   4   7       44.41      -14.65     32.56 o 
  10   4   7      315.79      351.50     65.38 o 
  -8   5   7       69.94       43.85     57.16 o 
  -7   5   7        2.60       -8.60     50.26 o 
  -6   5   7      151.55      100.97     49.34 o 
  -5   5   7       31.57       32.36     40.61 o 
  -4   5   7     1247.89     1179.47     79.33 o 
  -3   5   7      214.03      185.98     25.90 o 
  -2   5   7      321.63      288.07     30.66 o 
  -1   5   7        4.10      -38.80     37.02 o 
   0   5   7      676.57      708.40     53.99 o 
   1   5   7      120.45       84.81     30.17 o 
   2   5   7     1748.72     1596.31     70.82 o 
   3   5   7     2178.92     1974.10     80.85 o 
   4   5   7     2577.11     2425.24     95.87 o 
   5   5   7      535.82      465.97     69.41 o 
   6   5   7      256.83      281.59     46.11 o 
   7   5   7      417.10      369.77     70.67 o 
   8   5   7     1280.30     1280.74     73.90 o 
   9   5   7      496.79      586.71     56.39 o 
  10   5   7        5.54       40.38     39.85 o 
  -8   6   7       97.76      139.32     93.77 o 
  -7   6   7        2.96      -35.93     78.31 o 
  -6   6   7      340.95      350.37     90.40 o 
  -5   6   7     1250.00      990.14    109.80 o 
  -4   6   7      981.90      914.50    104.58 o 
  -3   6   7       10.29      -28.69     36.54 o 
  -2   6   7        2.97       -1.18     23.56 o 
  -1   6   7        6.88        6.53     26.48 o 
   0   6   7       39.86       80.13     31.34 o 
   1   6   7      333.38      290.48     41.74 o 
   2   6   7      403.44      382.44     39.64 o 
   3   6   7      753.28      752.51     53.59 o 
   4   6   7      142.44      187.55     41.71 o 
   5   6   7       70.47       97.23     38.35 o 
   6   6   7      912.06      934.12    112.62 o 
   7   6   7        4.24      -32.87     35.14 o 
   8   6   7      290.93      341.03     55.70 o 
   9   6   7      369.29      453.73     65.16 o 
  -7   7   7      186.52      184.13     93.40 o 
  -5   7   7      130.11       43.95     66.72 o 
  -4   7   7      273.04      237.94     78.81 o 
  -3   7   7      181.45      124.97     66.72 o 
  -2   7   7      284.94      266.74     35.88 o 
  -1   7   7      690.75      596.73    186.00 o 
   0   7   7     1562.13     1538.82     90.60 o 
   1   7   7      138.22      154.47     39.22 o 
   2   7   7     1060.06     1099.57    111.45 o 
   3   7   7        6.70        3.43     37.10 o 
   4   7   7      183.25      247.34     47.10 o 
   5   7   7      286.00      262.39     49.39 o 
   6   7   7      662.28      628.52     65.35 o 
   7   7   7      191.99      146.31     59.36 o 
   8   7   7       46.06       16.80     70.60 o 
   9   7   7       44.67       39.83     50.75 o 
  -6   8   7      214.07      239.17     92.78 o 
  -5   8   7       77.48       70.46     73.46 o 
  -4   8   7       68.75      114.77     75.80 o 
  -3   8   7      264.29      197.07     79.01 o 
  -2   8   7        2.05       24.25     68.53 o 
  -1   8   7      777.65      974.07    104.05 o 
   0   8   7      422.89      445.70     77.20 o 
   1   8   7      408.14      488.78     80.12 o 
   2   8   7      926.79     1093.69    117.32 o 
   3   8   7      181.68      145.57     47.23 o 
   4   8   7       36.06       45.53     42.59 o 
   5   8   7      152.32      178.36     49.19 o 
   6   8   7        8.10      -29.53     39.13 o 
   7   8   7      542.98      511.72     67.61 o 
   8   8   7       72.65       45.83     50.52 o 
  -5   9   7       20.19      -66.35     72.76 o 
  -4   9   7       10.24     -102.44     71.24 o 
  -3   9   7      430.27      291.25     93.77 o 
  -2   9   7      154.20      264.45     89.37 o 
  -1   9   7       17.31      -25.69     75.93 o 
   0   9   7     1253.91     1465.60    139.97 o 
   1   9   7      137.53      154.57     66.02 o 
   2   9   7      702.25      797.09    108.77 o 
   3   9   7      360.50      418.24     94.51 o 
   4   9   7        0.74       51.80     46.36 o 
   5   9   7      453.18      559.21     68.58 o 
   6   9   7       29.72       16.49     73.11 o 
   7   9   7        2.48       86.70     53.60 o 
  -3  10   7        2.93       95.78     98.04 o 
  -2  10   7       65.77       39.83     87.89 o 
  -1  10   7       49.22       64.46     91.71 o 
   1  10   7      102.93      111.24     70.17 o 
   2  10   7        6.50      -11.92     61.87 o 
   3  10   7       35.03       28.96     49.84 o 
   4  10   7       36.72      122.17     69.82 o 
   5  10   7      684.67      769.27    202.62 o 
   0  11   7        1.67      -89.53     93.60 o 
   2  11   7      217.18      315.08     67.57 o 
   3  11   7      227.45      267.55     67.23 o 
  -3 -10   8      160.62      213.96     78.62 o 
  -2 -10   8      415.88      451.45     83.43 o 
  -1 -10   8       72.70      -24.95     84.03 o 
   0 -10   8      109.07       28.86     87.52 o 
   1 -10   8      184.59      107.29     91.30 o 
   2 -10   8        6.07      -20.31     82.38 o 
  -5  -9   8      249.96      302.69    149.98 o 
  -4  -9   8       42.21        3.64     65.13 o 
  -3  -9   8       16.36       15.26     60.88 o 
  -2  -9   8      555.07      569.42     85.03 o 
  -1  -9   8      445.22      513.58    128.26 o 
   0  -9   8        2.47      -87.85     70.71 o 
   1  -9   8      293.37      137.59     86.20 o 
   2  -9   8        1.67       89.66     81.44 o 
   4  -9   8      205.58      333.64    100.63 o 
  -6  -8   8       84.68      113.08     70.88 o 
  -5  -8   8      178.61      144.91    103.18 o 
  -4  -8   8      889.15      859.43     99.54 o 
  -3  -8   8       20.22       55.92     57.96 o 
  -2  -8   8      127.58      154.85     58.64 o 
  -1  -8   8      641.24      600.22     76.24 o 
   0  -8   8        0.30      -44.21     41.18 o 
   1  -8   8      635.21      728.65    115.60 o 
   2  -8   8      709.34      704.76     98.91 o 
   3  -8   8      184.70      314.60     82.83 o 
   4  -8   8      678.55      695.52    108.86 o 
   5  -8   8      325.69      460.00    105.20 o 
   6  -8   8      809.26      804.70    136.60 o 
  -7  -7   8      110.67       91.38     65.31 o 
  -6  -7   8        2.50       16.02     57.26 o 
  -5  -7   8      115.17      194.19     67.39 o 
  -4  -7   8      692.81      651.95     86.30 o 
  -3  -7   8        5.53      -24.57     50.48 o 
  -2  -7   8      248.13      192.44     60.23 o 
  -1  -7   8      565.78      562.87    135.25 o 
   0  -7   8       29.33       40.14     43.57 o 
   1  -7   8        9.68       -8.04     31.74 o 
   2  -7   8       52.52       67.42     58.79 o 
   3  -7   8        4.20       82.63     65.12 o 
   4  -7   8      545.05      561.99     97.14 o 
   5  -7   8       69.74      144.83     83.61 o 
   6  -7   8      187.05      161.66     59.41 o 
   7  -7   8       30.56       36.03     69.41 o 
  -8  -6   8      464.27      420.93     80.85 o 
  -7  -6   8      857.12      814.51    123.14 o 
  -6  -6   8       56.54       71.88     53.24 o 
  -5  -6   8      456.69      412.70     64.97 o 
  -4  -6   8      854.13      898.38     89.14 o 
  -3  -6   8     1564.10     1555.40    113.12 o 
  -2  -6   8     1209.46     1396.73    103.10 o 
  -1  -6   8       52.57       14.97     42.47 o 
   0  -6   8      109.72       75.56     32.09 o 
   1  -6   8        4.45      -11.43     30.64 o 
   2  -6   8       20.62       46.18     60.27 o 
   3  -6   8       16.20       11.08     44.42 o 
   4  -6   8      154.20      135.60     45.77 o 
   5  -6   8        6.88      -19.87     43.16 o 
   6  -6   8       13.69       60.46     74.61 o 
   7  -6   8       30.76       -4.08     83.53 o 
   8  -6   8      334.14      417.93     75.28 o 
  -8  -5   8       23.91       82.73     59.51 o 
  -7  -5   8      718.29      826.28     89.34 o 
  -6  -5   8      476.46      387.21     67.78 o 
  -5  -5   8     3842.71     3698.53    219.23 o 
  -4  -5   8      446.95      439.48     62.03 o 
  -3  -5   8      320.89      385.61     63.44 o 
  -2  -5   8       81.03      109.50     64.77 o 
  -1  -5   8      942.65     1017.42     82.04 o 
   0  -5   8      227.01      235.90     33.18 o 
   1  -5   8     1927.96     1835.19     79.56 o 
   2  -5   8     1176.73     1216.92     73.02 o 
   3  -5   8       22.52       27.88     34.05 o 
   4  -5   8      485.35      538.62     58.31 o 
   5  -5   8      182.38      257.26    159.32 o 
   6  -5   8       98.86      169.39     51.25 o 
   7  -5   8      942.38     1092.09     88.16 o 
   8  -5   8      240.50      365.28     95.06 o 
  -9  -4   8      743.90      747.22    230.84 o 
  -8  -4   8       52.93      117.30     90.40 o 
  -7  -4   8     1032.68     1396.90    169.02 o 
  -6  -4   8      391.93      445.69     67.02 o 
  -5  -4   8     2319.83     2255.13    130.15 o 
  -4  -4   8       15.56       34.32     43.36 o 
  -3  -4   8      155.03      145.20     51.32 o 
  -2  -4   8      762.19      788.31     72.53 o 
  -1  -4   8     2202.24     2165.68    118.21 o 
   0  -4   8       94.81       72.96     24.06 o 
   1  -4   8     1002.67      958.80     42.78 o 
   2  -4   8     1842.62     1907.06     92.60 o 
   3  -4   8      126.80      138.08     25.66 o 
   4  -4   8     2626.06     2756.32    122.58 o 
   5  -4   8       23.94       39.29     37.78 o 
   6  -4   8      341.74      299.16     52.83 o 
   7  -4   8      386.69      340.60     60.86 o 
   8  -4   8      121.96      143.33     53.91 o 
   9  -4   8       62.92       41.62     58.07 o 
  -9  -3   8       77.88      111.02    118.66 o 
  -8  -3   8      175.14      277.12     61.99 o 
  -7  -3   8      880.39     1182.12    185.36 o 
  -6  -3   8      583.01      716.61     75.31 o 
  -5  -3   8      307.82      363.80     58.84 o 
  -4  -3   8      535.65      601.18     64.81 o 
  -3  -3   8       17.13       40.64     40.96 o 
  -2  -3   8     3477.76     3467.21    236.84 o 
  -1  -3   8     2868.46     2771.61    135.36 o 
   0  -3   8     1089.39     1043.84     39.59 o 
   1  -3   8      269.25      319.55     54.19 o 
   2  -3   8     1376.73     1538.58     64.59 o 
   3  -3   8       15.56       -0.15     16.18 o 
   4  -3   8     3487.74     3611.36    106.47 o 
   5  -3   8     2960.53     3099.73    134.80 o 
   6  -3   8       10.77      -23.56     37.92 o 
   7  -3   8      939.85     1039.21    149.84 o 
   8  -3   8       91.01       65.71     48.08 o 
   9  -3   8       75.90      115.76     57.49 o 
  -9  -2   8      178.75      241.21     65.29 o 
  -8  -2   8      303.64      389.04     67.68 o 
  -7  -2   8     1641.56     1960.13    122.50 o 
  -6  -2   8     1015.32     1260.11     94.88 o 
  -5  -2   8      528.08      692.86     69.77 o 
  -4  -2   8     1210.78     1400.09     92.63 o 
  -3  -2   8      609.58      583.65     58.48 o 
  -2  -2   8     2749.57     2909.20    138.39 o 
  -1  -2   8      242.35      231.91     37.67 o 
   0  -2   8        6.01        7.69     11.72 o 
   1  -2   8       87.31       91.07     14.97 o 
   2  -2   8     4596.90     4398.97    162.98 o 
   3  -2   8     1648.27     1620.56    116.10 o 
   4  -2   8        4.52       -0.19     17.34 o 
   5  -2   8      473.85      518.47     39.25 o 
   6  -2   8        0.13      -35.96     34.42 o 
   7  -2   8      825.69      846.43     70.71 o 
   8  -2   8      515.10      574.52    111.69 o 
   9  -2   8      122.15       92.43     51.07 o 
  10  -2   8      147.75      229.19     63.03 o 
  -9  -1   8      406.78      733.54    127.48 o 
  -8  -1   8      130.63       64.77    118.99 o 
  -7  -1   8     2309.65     2717.99    147.93 o 
  -6  -1   8       78.24       74.19     45.61 o 
  -4  -1   8     2057.74     2294.16    149.24 o 
  -3  -1   8        4.04      -14.52     31.38 o 
  -2  -1   8      168.49      209.28     29.89 o 
  -1  -1   8     1623.32     1704.03     72.89 o 
   0  -1   8        0.80      -17.64     11.76 o 
   1  -1   8     1858.46     1722.47     57.35 o 
   2  -1   8     1591.12     1541.07     52.42 o 
   3  -1   8      141.31      143.39     20.32 o 
   4  -1   8       13.39       12.79     18.62 o 
   5  -1   8      532.40      576.08     36.00 o 
   6  -1   8       44.69       32.01     23.28 o 
   7  -1   8      243.03      267.52     48.31 o 
   8  -1   8      678.84      695.55     69.33 o 
   9  -1   8        0.83      -25.22     42.09 o 
  10  -1   8      872.94      866.89     84.61 o 
  -9   0   8      426.04      516.65    112.68 o 
  -8   0   8      140.49      144.87     81.11 o 
  -7   0   8     2424.77     2913.38    154.15 o 
  -6   0   8      554.69      560.67     64.07 o 
  -5   0   8      752.64      922.65     70.92 o 
  -4   0   8     2267.61     2468.74    410.22 o 
  -3   0   8       96.24      103.25     20.07 o 
  -2   0   8       10.80        0.05     15.81 o 
  -1   0   8     4083.07     3808.70    108.24 o 
   0   0   8     2093.87     1854.08     56.75 o 
   1   0   8      913.14      882.96     39.60 o 
   2   0   8      858.65      783.83     32.52 o 
   3   0   8      114.72      132.69     33.50 o 
   4   0   8     4306.50     4080.17    116.88 o 
   5   0   8      230.92      245.75     26.67 o 
   6   0   8      702.79      833.99     54.26 o 
   7   0   8      231.60      284.68    103.48 o 
   8   0   8       32.12       -4.89     39.19 o 
   9   0   8       24.82       27.00     72.08 o 
  10   0   8      263.99      213.23     58.99 o 
  -9   1   8      262.79      315.43    102.81 o 
  -8   1   8      160.37       93.11     78.52 o 
  -7   1   8     1554.45     1602.00    107.44 o 
  -6   1   8      731.92      770.68     65.21 o 
  -5   1   8       98.82       64.45     33.45 o 
  -4   1   8      944.80     1119.85     58.06 o 
  -3   1   8      654.59      772.92     39.26 o 
  -2   1   8       28.24       26.02     22.81 o 
  -1   1   8     1671.80     1484.53     66.86 o 
   0   1   8      248.63      292.44     28.79 o 
   1   1   8      159.66      167.15     20.79 o 
   2   1   8     6263.67     5891.16    142.23 o 
   3   1   8       19.59       36.13     17.53 o 
   4   1   8      542.05      501.62     44.74 o 
   5   1   8       82.32       50.53     21.38 o 
   6   1   8      429.25      412.47     33.48 o 
   7   1   8      972.35     1084.27     61.06 o 
   8   1   8      543.20      552.57     62.83 o 
   9   1   8       15.00      -18.07     42.63 o 
  10   1   8      118.98      115.59     51.65 o 
  -9   2   8      264.67      240.57     99.15 o 
  -8   2   8      325.65      388.68    100.76 o 
  -7   2   8        3.81      -15.78     44.35 o 
  -6   2   8       22.60       16.43     36.27 o 
  -5   2   8       72.91       59.00     33.94 o 
  -4   2   8     2103.03     2163.15     97.53 o 
  -3   2   8      655.18      656.09     37.39 o 
  -2   2   8      593.06      600.80     41.18 o 
  -1   2   8       48.17       51.83     20.92 o 
   0   2   8      257.53      290.63     28.35 o 
   1   2   8     3782.76     3549.02     95.91 o 
   2   2   8     9018.73     8830.22    234.79 o 
   3   2   8      866.52      818.36     32.70 o 
   4   2   8      704.21      741.25     38.09 o 
   5   2   8     1837.77     1691.68     63.87 o 
   6   2   8      186.19      175.12     27.35 o 
   7   2   8     1791.82     1761.62     80.10 o 
   8   2   8      874.01      862.98     58.00 o 
   9   2   8      172.36      176.45     50.85 o 
  10   2   8      952.79      980.41     85.84 o 
  -9   3   8       97.00        8.22     81.56 o 
  -8   3   8      124.69       15.60     86.14 o 
  -7   3   8      405.81      350.92     63.51 o 
  -6   3   8       50.51       88.10     45.12 o 
  -5   3   8      427.21      538.92     81.68 o 
  -4   3   8      227.27      245.59     29.23 o 
  -3   3   8       36.70       20.86     19.07 o 
  -2   3   8       17.40      -23.40     25.15 o 
  -1   3   8     4268.86     4064.52    142.81 o 
   0   3   8       53.83       43.20     18.59 o 
   1   3   8     2395.07     2412.28     74.70 o 
   2   3   8      142.25      120.83     27.78 o 
   3   3   8      343.98      322.67     30.70 o 
   4   3   8      430.15      468.18     33.23 o 
   5   3   8     2512.84     2312.57     79.35 o 
   6   3   8     2208.11     2047.63     75.68 o 
   7   3   8       24.43        6.42     28.21 o 
   8   3   8      420.10      421.60     44.96 o 
   9   3   8       14.16       26.94     33.51 o 
  10   3   8      711.16      777.33     80.46 o 
  -8   4   8      233.83      135.43     61.16 o 
  -7   4   8     1262.02     1059.02    167.93 o 
  -6   4   8      418.23      387.45     59.96 o 
  -5   4   8       15.72       25.40     38.90 o 
  -4   4   8      251.86      244.69     28.33 o 
  -3   4   8       59.03      135.55     38.39 o 
  -2   4   8      224.69      225.62     28.27 o 
  -1   4   8      420.26      409.24     33.75 o 
   0   4   8      228.93      197.35     23.06 o 
   1   4   8       10.70       -0.22     14.78 o 
   2   4   8       22.33       24.58     22.27 o 
   3   4   8      327.21      360.58     34.39 o 
   4   4   8      121.60      153.08     28.70 o 
   5   4   8      864.69      832.79     52.03 o 
   6   4   8      175.55      186.78     36.39 o 
   7   4   8      123.07      100.96     33.82 o 
   8   4   8      246.51      177.24     38.91 o 
   9   4   8      351.15      368.54     48.34 o 
  10   4   8      487.67      507.52     72.09 o 
  -8   5   8        6.51       42.55     60.76 o 
  -7   5   8      155.68      105.75     56.71 o 
  -6   5   8      209.12      197.14     55.06 o 
  -5   5   8      786.54      656.51     71.92 o 
  -4   5   8     1493.64     1486.41     92.49 o 
  -3   5   8      892.90      852.96     43.67 o 
  -2   5   8        1.45       -0.19     20.74 o 
  -1   5   8     1055.59      981.78     51.02 o 
   0   5   8      153.22      173.39     33.83 o 
   1   5   8      657.08      549.70     50.48 o 
   2   5   8     2054.02     1969.33     81.56 o 
   3   5   8      619.04      637.26     45.39 o 
   4   5   8     2865.60     2824.99    107.85 o 
   5   5   8      209.57      190.74     34.09 o 
   6   5   8       12.12       29.94     37.06 o 
   7   5   8        8.64      -22.35     34.11 o 
   8   5   8      259.57      271.20     44.12 o 
   9   5   8      113.57      108.95     39.18 o 
  -7   6   8        2.02      -59.94     80.20 o 
  -6   6   8     1155.22      951.50    120.04 o 
  -5   6   8       14.23        1.48     67.71 o 
  -4   6   8      433.18      357.64     80.90 o 
  -3   6   8     1333.50     1214.38     63.68 o 
  -2   6   8        0.25       18.87     27.84 o 
  -1   6   8     1647.96     1803.10     97.65 o 
   0   6   8     1336.21     1299.99     79.97 o 
   1   6   8      180.05      256.01     54.76 o 
   2   6   8     1644.57     1608.53     75.49 o 
   3   6   8      184.88      133.98     37.33 o 
   4   6   8     2700.62     2546.21    102.75 o 
   5   6   8       56.93       71.38     38.31 o 
   6   6   8      153.12      136.49     43.60 o 
   7   6   8      148.90      118.86     64.54 o 
   8   6   8        5.10      -22.74     39.78 o 
   9   6   8        5.49       -9.76     43.62 o 
  -7   7   8       88.03       90.44     95.45 o 
  -6   7   8      522.80      436.78    100.55 o 
  -5   7   8        7.73       98.50     73.38 o 
  -4   7   8        2.51      -92.00     61.33 o 
  -3   7   8      131.87      141.50     71.20 o 
  -2   7   8        8.62       -0.93     27.07 o 
  -1   7   8      791.29      838.34     64.76 o 
   0   7   8      810.30      716.92     63.03 o 
   1   7   8      187.69      141.56     39.78 o 
   2   7   8       42.37       23.87     30.21 o 
   3   7   8       29.12       24.20     64.85 o 
   4   7   8       48.63       45.27     39.81 o 
   5   7   8      431.57      440.48     91.32 o 
   6   7   8      176.18      152.98     45.28 o 
   7   7   8      355.89      360.69     58.78 o 
   8   7   8     1290.03     1239.78     95.94 o 
  -6   8   8       20.56      -23.60     81.60 o 
  -5   8   8      171.07      101.41     81.02 o 
  -4   8   8       62.08       55.29     73.91 o 
  -3   8   8      500.95      495.56     98.70 o 
  -2   8   8       56.97       80.53     73.17 o 
  -1   8   8       41.52       76.20     34.37 o 
   0   8   8        2.22       33.57     48.41 o 
   1   8   8       74.72       47.85     55.62 o 
   2   8   8      303.79      392.75     57.52 o 
   3   8   8      823.30      892.06     77.21 o 
   4   8   8      261.07      225.55     62.40 o 
   5   8   8      344.06      370.02     57.89 o 
   6   8   8      170.83      135.29     48.59 o 
   7   8   8      182.00      211.74     55.84 o 
   8   8   8     1461.67     1329.80    180.34 o 
  -4   9   8      147.45      114.40     88.63 o 
  -3   9   8      248.78      197.44     93.28 o 
  -2   9   8       67.87      -67.46     75.35 o 
   0   9   8      152.28      149.55     70.79 o 
   1   9   8       24.94      -13.61     53.77 o 
   2   9   8      206.60      299.46     58.15 o 
   3   9   8        1.23       -5.03     43.81 o 
   4   9   8        6.25       -2.49     44.32 o 
   5   9   8      367.09      361.76     62.29 o 
   6   9   8      129.79      115.94     51.96 o 
   7   9   8       65.89       33.38     53.01 o 
  -3  10   8       20.03       65.12     92.66 o 
  -2  10   8       71.36       44.73     93.81 o 
   1  10   8        3.90       17.47     64.58 o 
   2  10   8       56.88        6.37     50.40 o 
   3  10   8       12.40       60.06     52.82 o 
   4  10   8      308.22      375.07    179.09 o 
   5  10   8      139.37      150.32     58.23 o 
   2  11   8      359.40      458.43     75.95 o 
  -2 -10   9       24.31        1.67    111.14 o 
  -1 -10   9      467.56      469.13    126.16 o 
   0 -10   9       11.88      -20.35     86.41 o 
  -4  -9   9       13.56      -83.05    102.75 o 
  -3  -9   9       23.98      -88.82     59.21 o 
  -2  -9   9        9.67       -0.87     58.08 o 
  -1  -9   9        3.95        1.97     52.43 o 
   0  -9   9       41.52      -34.16     78.89 o 
   1  -9   9       37.30       29.80     79.63 o 
   2  -9   9       10.01       36.71     80.90 o 
  -6  -8   9      221.29      178.23     83.12 o 
  -5  -8   9     1074.65      919.74    106.96 o 
  -4  -8   9      388.87      390.89     82.26 o 
  -3  -8   9      308.63      306.21     73.88 o 
  -2  -8   9      115.84      158.35     62.74 o 
  -1  -8   9       67.28       52.05     53.20 o 
   0  -8   9      208.17      277.00     59.95 o 
   1  -8   9       81.58      148.36     85.63 o 
   2  -8   9       17.64       97.06     79.75 o 
   3  -8   9        2.92       23.35     68.69 o 
   4  -8   9      329.07      365.45     97.96 o 
   5  -8   9      248.02      224.66     99.89 o 
  -7  -7   9      394.91      251.07     68.17 o 
  -6  -7   9        3.68      -29.39     59.46 o 
  -5  -7   9      365.30      288.65     72.26 o 
  -4  -7   9      311.80      307.68     71.96 o 
  -3  -7   9      232.68      241.89     67.88 o 
  -2  -7   9     1766.41     1844.84    126.30 o 
  -1  -7   9      463.89      435.05     67.61 o 
   0  -7   9       31.93       51.81     46.44 o 
   1  -7   9       14.31       30.29     41.42 o 
   2  -7   9       16.14       50.28     57.59 o 
   3  -7   9     1222.55     1246.53    121.68 o 
   4  -7   9     1654.74     1995.33    167.64 o 
   5  -7   9       18.42      -29.23     46.88 o 
   6  -7   9       56.53       29.06     56.66 o 
  -8  -6   9      192.64      164.16     69.77 o 
  -7  -6   9       33.50      -29.93     50.55 o 
  -6  -6   9      210.06      204.96     59.51 o 
  -5  -6   9      267.71      244.32     58.95 o 
  -4  -6   9      278.33      277.78     66.92 o 
  -3  -6   9       79.58       18.32     50.94 o 
  -2  -6   9      905.14      881.06    128.59 o 
  -1  -6   9     2316.75     2525.26    142.06 o 
   0  -6   9       74.76      124.52     45.11 o 
   1  -6   9     2469.00     2639.87    105.23 o 
   2  -6   9      452.25      483.96     50.84 o 
   3  -6   9      603.26      678.08     59.21 o 
   4  -6   9     1095.74     1330.78     87.17 o 
   5  -6   9      204.64      156.26     49.75 o 
   6  -6   9      155.78      174.34     79.38 o 
   7  -6   9      166.38      146.16     60.40 o 
  -8  -5   9       58.80       91.72     61.36 o 
  -7  -5   9       97.26       85.96     58.61 o 
  -6  -5   9       12.76       34.32     58.95 o 
  -5  -5   9     1581.25     1447.46    130.16 o 
  -4  -5   9      317.50      396.29     62.93 o 
  -3  -5   9      612.32      586.47     73.71 o 
  -2  -5   9        5.59       36.30     45.58 o 
  -1  -5   9     1284.38     1271.48     92.67 o 
   0  -5   9        0.30      -18.67     36.75 o 
   1  -5   9     1555.97     1507.87     71.51 o 
   2  -5   9     2380.60     2342.63    100.92 o 
   3  -5   9      168.18      136.48     38.37 o 
   4  -5   9      151.66      221.39     44.59 o 
   5  -5   9      223.61      314.34     61.29 o 
   6  -5   9       14.45        0.98     43.41 o 
   7  -5   9      944.55     1088.62    236.64 o 
   8  -5   9      496.70      495.50     75.19 o 
  -9  -4   9      120.39      105.35     62.84 o 
  -8  -4   9      313.82      342.55    103.88 o 
  -7  -4   9     1026.20     1077.55     97.81 o 
  -6  -4   9      332.73      296.54     61.56 o 
  -5  -4   9     1820.61     1716.25    114.04 o 
  -4  -4   9      124.43       94.66     50.08 o 
  -3  -4   9        1.73       11.08     41.88 o 
  -2  -4   9      904.43      867.64     77.42 o 
  -1  -4   9      339.99      285.02     73.54 o 
   0  -4   9      586.96      609.02     40.96 o 
   1  -4   9        4.62       10.88     19.06 o 
   2  -4   9     1035.74     1057.15     56.03 o 
   3  -4   9      335.63      365.92     39.12 o 
   4  -4   9      116.52       95.08     43.45 o 
   5  -4   9      596.37      624.33     60.56 o 
   6  -4   9      205.84      252.46     51.54 o 
   7  -4   9      652.33      714.48     75.50 o 
   8  -4   9        1.74       47.84     50.31 o 
   9  -4   9      309.68      351.39    131.26 o 
  -9  -3   9       95.76       96.12     77.26 o 
  -8  -3   9      599.60      817.52    207.15 o 
  -7  -3   9     1948.43     2528.09    209.78 o 
  -6  -3   9        8.66       -2.02     45.53 o 
  -5  -3   9      129.18      138.77     49.89 o 
  -4  -3   9        9.39       72.86     44.75 o 
  -3  -3   9      135.90      119.30     46.24 o 
  -2  -3   9     4492.60     4273.92    175.52 o 
  -1  -3   9      624.37      703.39     88.92 o 
   0  -3   9       64.71       69.02     16.54 o 
   1  -3   9      265.61      292.30     24.19 o 
   2  -3   9        6.27       14.33     16.79 o 
   3  -3   9      360.66      361.05     28.11 o 
   4  -3   9      373.24      420.16     31.36 o 
   5  -3   9      332.37      386.27     52.99 o 
   6  -3   9       50.67        1.71     38.85 o 
   7  -3   9      271.44      354.04     58.19 o 
   8  -3   9      119.41      166.44     54.86 o 
   9  -3   9        5.49      -31.12     49.69 o 
  -9  -2   9      309.58      382.49    154.20 o 
  -8  -2   9       38.70       -5.02     61.13 o 
  -7  -2   9     1085.14     1299.15    139.58 o 
  -6  -2   9      319.93      347.30     60.25 o 
  -5  -2   9        7.12      -26.10     40.62 o 
  -4  -2   9     2517.91     2535.47    133.72 o 
  -3  -2   9      448.81      515.70     58.36 o 
  -2  -2   9      983.15     1026.33     85.09 o 
  -1  -2   9      880.77      836.19     60.45 o 
   0  -2   9      172.22      162.39     16.32 o 
   1  -2   9     4849.10     4673.12    115.80 o 
   2  -2   9     1754.98     1664.28    148.74 o 
   3  -2   9      112.87      126.28     36.74 o 
   4  -2   9       17.56       -0.68     18.88 o 
   5  -2   9      118.60       97.58     23.46 o 
   6  -2   9      564.61      612.59     60.10 o 
   7  -2   9      281.07      336.36     54.58 o 
   8  -2   9      645.21      735.68     72.21 o 
   9  -2   9        4.25      -41.04     58.15 o 
  -9  -1   9      205.82      149.51     89.82 o 
  -8  -1   9       20.50       35.85     78.00 o 
  -7  -1   9     1121.64     1267.87     98.86 o 
  -6  -1   9      258.94      238.20     55.53 o 
  -5  -1   9      192.15      171.04    101.27 o 
  -4  -1   9     1255.69     1419.13     92.53 o 
  -3  -1   9      197.34      205.04     47.60 o 
  -2  -1   9     1068.53     1014.02     56.88 o 
  -1  -1   9     3840.47     3558.60    131.08 o 
   0  -1   9        6.90       30.33     13.45 o 
   1  -1   9     7378.29     7213.38    182.02 o 
   2  -1   9     1726.90     1610.13     49.90 o 
   3  -1   9     2326.59     2313.83     74.22 o 
   4  -1   9     3229.15     3329.01    100.68 o 
   5  -1   9      408.18      401.30     35.98 o 
   6  -1   9      715.16      680.75     42.15 o 
   7  -1   9       72.80      154.88     53.34 o 
   8  -1   9      492.85      483.62     62.83 o 
   9  -1   9      220.86      252.31     56.72 o 
  10  -1   9      864.19      967.16    182.11 o 
  -9   0   9       84.10       40.45     79.67 o 
  -8   0   9     1693.46     2010.86    183.59 o 
  -7   0   9     1756.61     2176.60    129.96 o 
  -6   0   9       45.97       40.28    153.54 o 
  -5   0   9       29.88        7.91     58.70 o 
  -4   0   9        5.97       -2.78     25.06 o 
  -3   0   9      272.31      281.55     25.85 o 
  -2   0   9       98.90       89.35     25.43 o 
  -1   0   9     4276.59     3886.47    110.85 o 
   0   0   9     1429.75     1227.40     45.58 o 
   1   0   9      291.08      259.19     19.99 o 
   2   0   9     3474.66     3440.98     89.43 o 
   3   0   9       81.05      107.09     24.43 o 
   4   0   9     1943.43     1883.36     66.70 o 
   5   0   9      280.84      264.22     28.94 o 
   6   0   9     1316.28     1349.91     58.39 o 
   7   0   9      171.06      173.26     46.48 o 
   8   0   9     1324.47     1225.48    117.43 o 
   9   0   9      148.50       81.75     47.36 o 
  10   0   9      396.55      360.59     66.08 o 
  -9   1   9       31.07       38.77     83.04 o 
  -8   1   9      469.43      374.95    100.06 o 
  -7   1   9        8.04       -1.46     48.89 o 
  -6   1   9        9.54       18.60     69.33 o 
  -5   1   9      269.33      269.74     38.53 o 
  -4   1   9     1478.39     1530.39    159.46 o 
  -3   1   9      914.76      976.56     56.46 o 
  -2   1   9      392.07      432.66     38.51 o 
  -1   1   9      374.15      383.87     35.56 o 
   0   1   9      117.66      139.97     20.00 o 
   1   1   9      639.91      583.49     31.49 o 
   2   1   9     3574.67     3406.38     88.88 o 
   3   1   9      609.46      576.95     28.93 o 
   4   1   9        4.71        3.45     18.72 o 
   5   1   9      100.91      142.29     24.94 o 
   6   1   9       18.60       40.12     23.37 o 
   7   1   9     2015.78     2079.99     78.79 o 
   8   1   9      849.51      905.65     83.66 o 
   9   1   9        0.13       -7.95     46.14 o 
  10   1   9      481.32      495.98     70.13 o 
  -9   2   9      501.63      402.49    114.36 o 
  -8   2   9       57.78       93.73     81.76 o 
  -7   2   9      510.65      576.51    105.73 o 
  -6   2   9      204.43      190.65     42.13 o 
  -5   2   9     2657.43     2771.26    221.78 o 
  -4   2   9     4561.74     4161.67    232.58 o 
  -3   2   9      366.42      434.25     33.46 o 
  -2   2   9      769.47      750.32     47.36 o 
  -1   2   9      701.11      727.49     44.36 o 
   0   2   9      290.29      322.53     28.27 o 
   1   2   9     3372.84     2940.98     82.86 o 
   2   2   9      369.70      422.55     27.27 o 
   3   2   9        4.32       12.17     15.52 o 
   4   2   9        6.58       -0.01     20.11 o 
   5   2   9       99.16      118.42     24.92 o 
   6   2   9       39.32       23.38     23.15 o 
   7   2   9       66.61       57.66     29.78 o 
   8   2   9      439.94      439.73     46.52 o 
   9   2   9       35.92      -16.69     59.48 o 
  10   2   9      679.59      713.42    152.59 o 
  -9   3   9      228.29      265.07    100.06 o 
  -8   3   9       44.06      137.18     85.79 o 
  -7   3   9     1328.64     1178.27     93.22 o 
  -6   3   9      508.02      463.98     63.25 o 
  -5   3   9       30.13       43.16     39.18 o 
  -4   3   9      182.95      178.95     32.87 o 
  -3   3   9      498.00      514.36     35.66 o 
  -2   3   9     1483.34     1425.86     66.33 o 
  -1   3   9     4043.53     3989.24    142.58 o 
   0   3   9      566.35      482.95     35.05 o 
   1   3   9     1490.86     1463.71     53.05 o 
   2   3   9      373.32      389.17     30.09 o 
   3   3   9      219.45      190.14     28.43 o 
   4   3   9      929.93      899.33     45.00 o 
   5   3   9      175.89      199.42     28.58 o 
   6   3   9       22.82       10.70     22.73 o 
   7   3   9      163.36      190.28     36.78 o 
   8   3   9       19.71       73.21     33.92 o 
   9   3   9       44.16       40.29     34.16 o 
  10   3   9      323.71      342.25     64.87 o 
  -8   4   9       44.35      -25.02     54.45 o 
  -7   4   9      191.16      222.60     69.95 o 
  -6   4   9      235.05      278.53     55.89 o 
  -5   4   9       16.06        5.30     38.65 o 
  -4   4   9       13.62       21.83     22.78 o 
  -3   4   9     1917.44     1813.51     79.11 o 
  -2   4   9       42.31       36.27     22.52 o 
  -1   4   9     1299.25     1130.15    103.83 o 
   0   4   9       26.65       14.35     18.57 o 
   1   4   9     3156.04     2934.62     90.76 o 
   2   4   9     1951.01     1728.79     73.92 o 
   3   4   9        4.65      -33.45     23.21 o 
   4   4   9      552.58      530.22     41.78 o 
   5   4   9       11.24       10.73     25.63 o 
   6   4   9       40.91       14.84     24.44 o 
   7   4   9      367.48      406.02     45.04 o 
   8   4   9      543.72      537.37     52.36 o 
   9   4   9        0.12       14.23     33.34 o 
  10   4   9      450.08      495.39     72.36 o 
  -8   5   9       18.79       16.71     57.58 o 
  -7   5   9       27.99      -24.20     50.43 o 
  -6   5   9       68.86       78.49     50.61 o 
  -5   5   9       71.65      144.83     47.97 o 
  -4   5   9      489.47      457.75     41.34 o 
  -3   5   9      732.15      699.41     41.58 o 
  -2   5   9       32.38       25.57     32.96 o 
  -1   5   9       20.47      -16.84     21.06 o 
   0   5   9        1.12      -13.12     32.70 o 
   1   5   9      367.82      402.59     46.00 o 
   2   5   9     2187.80     1996.39     84.69 o 
   3   5   9     1285.32     1253.97     63.87 o 
   4   5   9     1701.88     1529.34     72.63 o 
   5   5   9     1998.23     1889.26     84.76 o 
   6   5   9      788.63      729.96     65.65 o 
   7   5   9      226.98      190.49     45.23 o 
   8   5   9     1047.90      917.08     77.59 o 
   9   5   9       92.85       74.80     39.80 o 
  -7   6   9      311.01      253.23     97.51 o 
  -6   6   9      442.25      321.92     82.67 o 
  -5   6   9       79.78       74.85     47.64 o 
  -4   6   9      348.63      387.91     71.67 o 
  -3   6   9       11.27      -19.78     22.29 o 
  -2   6   9      264.01      158.68     59.28 o 
  -1   6   9      336.21      367.32     46.76 o 
   0   6   9     1042.13      923.48     68.31 o 
   1   6   9      279.35      285.84     45.01 o 
   2   6   9      204.07      204.18     35.17 o 
   3   6   9       61.17       73.14     30.04 o 
   4   6   9     1012.99      910.41     58.17 o 
   5   6   9     1378.63     1211.38     82.23 o 
   6   6   9      831.08      797.22     70.34 o 
   7   6   9        2.91       21.15     38.52 o 
   8   6   9       59.68       40.52     43.32 o 
   9   6   9       25.42       19.98     52.95 o 
  -6   7   9      282.36      234.03     92.91 o 
  -5   7   9      155.61      153.83     82.67 o 
  -4   7   9       99.40      152.68     80.65 o 
  -3   7   9       36.02       95.04     70.83 o 
  -2   7   9      528.05      574.21     49.74 o 
  -1   7   9      612.55      709.93     63.20 o 
   0   7   9        5.37       -6.01     32.69 o 
   1   7   9       30.25       48.88     37.60 o 
   2   7   9      242.53      218.07     38.53 o 
   3   7   9       87.05       82.09     33.74 o 
   4   7   9       51.06       23.23     40.03 o 
   5   7   9      129.13      134.77     43.59 o 
   6   7   9       44.98       66.15     42.34 o 
   7   7   9       40.89       46.06     41.55 o 
   8   7   9      793.65      733.10     78.10 o 
  -5   8   9       72.56       84.48     86.70 o 
  -4   8   9      802.70      816.25    120.28 o 
  -3   8   9      856.67      843.22    118.02 o 
  -2   8   9       11.65       85.26     75.48 o 
  -1   8   9      487.40      674.14    119.38 o 
   0   8   9      164.65      170.02     45.65 o 
   1   8   9      263.79      215.81     48.62 o 
   2   8   9      797.35      819.21     62.41 o 
   3   8   9       11.05       48.74     43.13 o 
   4   8   9        1.38      -22.38     40.09 o 
   5   8   9        5.22        0.16     40.82 o 
   6   8   9       25.47      -19.21     41.19 o 
   7   8   9      136.69       80.84     49.45 o 
  -4   9   9      102.92      157.65     95.74 o 
  -3   9   9       70.79       74.74     86.82 o 
  -2   9   9       10.18      -44.73     83.37 o 
   0   9   9      596.05      806.10    111.03 o 
   1   9   9       13.50      118.02     67.01 o 
   2   9   9      264.81      262.32     58.34 o 
   3   9   9       85.36       73.07     69.80 o 
   4   9   9      243.26      284.46     93.09 o 
   5   9   9      703.73      751.17     78.84 o 
   6   9   9        0.91        6.78     48.71 o 
  -2  10   9        5.64        7.77     95.13 o 
  -1  10   9       66.51       13.98     96.89 o 
   1  10   9       10.31       38.31     68.12 o 
   2  10   9      361.17      442.17     71.66 o 
   3  10   9      144.79      189.36     59.65 o 
   4  10   9      108.56      100.56     99.85 o 
   5  10   9      172.65      194.62     59.86 o 
  -4  -9  10       64.77       52.54     70.64 o 
  -3  -9  10      115.16      154.80     72.40 o 
  -2  -9  10      287.79      209.33     70.17 o 
  -1  -9  10       33.34       36.53     56.93 o 
   0  -9  10      340.27      367.39    111.32 o 
   1  -9  10     1012.27     1071.66    150.25 o 
   2  -9  10      268.80      270.37    103.06 o 
   3  -9  10      350.63      447.59    113.71 o 
  -5  -8  10      250.88      290.84     82.22 o 
  -4  -8  10      246.86      275.09     77.19 o 
  -3  -8  10       93.82       -7.29     60.77 o 
  -2  -8  10      301.18      333.33     73.56 o 
  -1  -8  10      337.63      411.58     70.67 o 
   0  -8  10       96.85      102.41     53.79 o 
   1  -8  10     1149.07     1302.40    153.62 o 
   2  -8  10       10.53       34.28     79.79 o 
   4  -8  10      205.45      296.31     97.43 o 
   5  -8  10       76.05       48.80     97.22 o 
  -6  -7  10       26.45      -31.06     62.91 o 
  -5  -7  10       13.36      -55.06     71.41 o 
  -4  -7  10       94.45       88.04     64.91 o 
  -3  -7  10       14.40       28.88     56.53 o 
  -2  -7  10      113.06      103.31     57.83 o 
  -1  -7  10      684.10      790.08     84.27 o 
   0  -7  10      359.59      342.15     89.84 o 
   1  -7  10       16.00       30.82     49.02 o 
   2  -7  10       50.29       31.41     72.64 o 
   3  -7  10       88.99      204.31     74.37 o 
   4  -7  10      943.06     1143.06    130.11 o 
   5  -7  10      672.95      817.86     79.15 o 
   6  -7  10        1.28       10.58     69.02 o 
  -7  -6  10       94.46      103.14     59.09 o 
  -6  -6  10       96.68       49.82     55.66 o 
  -5  -6  10      447.56      467.27     81.62 o 
  -4  -6  10       15.55       35.43     54.85 o 
  -3  -6  10       16.10      -49.31     49.14 o 
  -2  -6  10      695.46      753.83     82.72 o 
  -1  -6  10      318.95      325.49     61.55 o 
   0  -6  10      100.94       86.17     45.73 o 
   1  -6  10      747.30      861.77     75.07 o 
   2  -6  10       38.33       34.27     31.11 o 
   3  -6  10      332.29      394.96     50.93 o 
   4  -6  10      464.71      510.82     95.97 o 
   5  -6  10        1.97      -33.23     43.45 o 
   6  -6  10      187.68      122.50     54.73 o 
   7  -6  10      522.44      570.28    179.54 o 
  -8  -5  10      180.94      223.00    158.90 o 
  -7  -5  10      402.14      345.91     80.86 o 
  -6  -5  10       45.70       65.31     57.17 o 
  -5  -5  10     1362.59     1236.33     93.51 o 
  -4  -5  10      467.98      491.21     68.38 o 
  -3  -5  10      206.35      261.15     61.43 o 
  -2  -5  10      768.66      811.82     81.68 o 
  -1  -5  10        6.96       37.15     43.64 o 
   0  -5  10      191.11      186.78     48.74 o 
   1  -5  10      489.67      575.12     44.87 o 
   2  -5  10        6.44      -12.46     21.73 o 
   3  -5  10     1228.51     1219.31     75.23 o 
   4  -5  10       12.52      -10.88     37.85 o 
   5  -5  10      597.50      666.60     66.70 o 
   6  -5  10       36.79       17.14     48.11 o 
   7  -5  10      167.40      142.94     60.06 o 
   8  -5  10      114.26      195.70     65.60 o 
  -8  -4  10       26.25       -6.46    132.92 o 
  -7  -4  10      817.30      704.99    230.66 o 
  -6  -4  10      147.07      161.17     58.73 o 
  -5  -4  10      856.72      723.57     81.00 o 
  -4  -4  10      105.95       91.98     48.81 o 
  -3  -4  10      665.00      663.22     70.74 o 
  -2  -4  10     1788.51     1630.48    107.48 o 
  -1  -4  10     2172.73     2198.17    124.79 o 
   0  -4  10        1.78       48.51     62.18 o 
   1  -4  10     1274.38     1308.20     52.11 o 
   2  -4  10       33.35       63.32     21.44 o 
   3  -4  10     1221.37     1263.07     74.55 o 
   4  -4  10      578.53      635.47     92.19 o 
   5  -4  10      749.02      844.80     69.67 o 
   6  -4  10       37.91       18.55     43.83 o 
   7  -4  10      684.78      749.07     76.71 o 
   8  -4  10        5.24      -26.48     68.53 o 
  -9  -3  10       26.68      -63.68     92.84 o 
  -8  -3  10       43.76        5.71     72.10 o 
  -7  -3  10      990.69      979.95    148.75 o 
  -6  -3  10       98.11      139.71     52.95 o 
  -5  -3  10      179.69      133.82     55.54 o 
  -4  -3  10      748.98      707.49    127.85 o 
  -3  -3  10       69.18       94.67     46.37 o 
  -2  -3  10     1346.85     1285.51     85.41 o 
  -1  -3  10     1978.75     1983.76    111.97 o 
   0  -3  10       49.15       47.20     28.98 o 
   1  -3  10     3995.23     4028.94    113.38 o 
   2  -3  10     2536.77     2468.01     71.54 o 
   3  -3  10        4.20      -26.96     17.98 o 
   4  -3  10      470.14      466.13     33.64 o 
   5  -3  10      718.72      702.34     62.39 o 
   6  -3  10     1565.20     1406.60     89.59 o 
   7  -3  10     1174.49     1289.76    135.16 o 
   8  -3  10       91.53      127.76     53.50 o 
   9  -3  10      104.93      170.44     60.89 o 
  -9  -2  10        2.78        1.31    144.46 o 
  -8  -2  10      448.70      503.70    127.81 o 
  -7  -2  10        5.71       -2.52     70.09 o 
  -6  -2  10      887.27      956.12     86.03 o 
  -5  -2  10       10.42        2.09     43.55 o 
  -4  -2  10     1220.43     1271.04     91.51 o 
  -3  -2  10      252.53      264.87     50.83 o 
  -2  -2  10      254.12      282.68     48.59 o 
  -1  -2  10     1330.39     1290.73     65.54 o 
   0  -2  10      179.64      192.50     18.67 o 
   1  -2  10     2496.25     2471.81     68.69 o 
   2  -2  10     1227.60     1130.12     42.28 o 
   3  -2  10      262.72      213.59     25.16 o 
   4  -2  10        6.64      -22.47     32.77 o 
   5  -2  10      290.02      285.52     29.79 o 
   6  -2  10      212.23      254.06     48.23 o 
   7  -2  10      715.31      779.88     70.71 o 
   8  -2  10      168.84      177.81     62.07 o 
   9  -2  10      180.02      -11.77    101.35 o 
  -9  -1  10        1.11      -24.75     79.91 o 
  -8  -1  10      648.79      850.20    211.67 o 
  -7  -1  10      446.48      423.79     68.31 o 
  -6  -1  10      235.19      233.87     55.71 o 
  -5  -1  10        6.87      -33.08     39.33 o 
  -4  -1  10      129.07       89.26     44.08 o 
  -3  -1  10      918.79      948.51     73.71 o 
  -2  -1  10     1023.72     1001.16     58.41 o 
  -1  -1  10     1197.20     1086.92     89.60 o 
   0  -1  10       91.80       91.62     18.53 o 
   1  -1  10      153.46      166.28     18.92 o 
   2  -1  10        2.71      -13.60      9.07 o 
   3  -1  10      310.03      280.34     27.25 o 
   4  -1  10      714.87      757.89     40.59 o 
   5  -1  10      417.48      417.00     34.32 o 
   6  -1  10      684.00      678.36     59.85 o 
   7  -1  10      154.33      185.84     47.52 o 
   8  -1  10      508.89      491.34     64.28 o 
   9  -1  10      269.83      242.63     59.26 o 
  -9   0  10      363.05      292.20    100.18 o 
  -8   0  10     1148.53     1449.61    163.08 o 
  -7   0  10     3874.35     4451.53    215.89 o 
  -6   0  10     1314.84     1425.19    102.64 o 
  -5   0  10      327.11      380.32     98.23 o 
  -4   0  10     1734.69     1842.10    244.08 o 
  -3   0  10      917.73      979.55     59.28 o 
  -2   0  10     1640.54     1530.55     55.87 o 
  -1   0  10     1413.88     1312.67     49.90 o 
   0   0  10      191.56      205.47     28.69 o 
   1   0  10     1729.66     1605.79     50.80 o 
   2   0  10      650.79      647.99     30.84 o 
   3   0  10       90.56       78.49     21.71 o 
   4   0  10      291.74      255.77     28.77 o 
   5   0  10      194.10      209.93     30.47 o 
   6   0  10       21.54        8.72     25.03 o 
   7   0  10     1107.20     1242.87    121.93 o 
   8   0  10      101.53       71.50     46.86 o 
   9   0  10        1.54      -73.41     50.32 o 
  10   0  10        5.48      -38.02     65.47 o 
  -9   1  10      290.97      396.45    114.77 o 
  -8   1  10      181.84      118.84     77.94 o 
  -7   1  10      847.99      918.45    124.15 o 
  -6   1  10      566.43      689.76     77.15 o 
  -5   1  10     2418.45     2375.21    269.92 o 
  -4   1  10     1346.63     1360.42     75.38 o 
  -3   1  10        0.56      -24.84     21.69 o 
  -2   1  10       11.99        1.82     25.55 o 
  -1   1  10      109.90      102.10     21.74 o 
   0   1  10      937.77      854.06     40.46 o 
   1   1  10     3611.84     3363.55    100.40 o 
   2   1  10     1664.69     1460.88     49.60 o 
   3   1  10      137.39      146.51     20.81 o 
   4   1  10      599.64      594.24     37.05 o 
   5   1  10       20.28       44.39     30.73 o 
   6   1  10     1710.77     1657.41     70.95 o 
   7   1  10     1950.69     2224.27     83.14 o 
   8   1  10        2.19       -1.03     44.41 o 
   9   1  10        0.95      -27.33     44.25 o 
  10   1  10      424.47      464.35    103.66 o 
  -9   2  10       80.79        8.84     86.25 o 
  -8   2  10        8.47       24.71     74.53 o 
  -7   2  10       21.41       38.11     69.68 o 
  -6   2  10        6.09       25.23    107.15 o 
  -5   2  10      214.19      177.36     39.09 o 
  -4   2  10       28.48       10.71     25.03 o 
  -3   2  10     1481.22     1360.99     70.58 o 
  -2   2  10      550.42      578.46     44.76 o 
  -1   2  10     1520.92     1311.10     63.85 o 
   0   2  10      559.25      587.07     34.10 o 
   1   2  10      889.89      794.12     38.76 o 
   2   2  10     2428.29     2131.74     70.78 o 
   3   2  10        0.36      -21.88     17.04 o 
   4   2  10     1861.97     1811.01     58.26 o 
   5   2  10     3135.55     3045.21     98.36 o 
   6   2  10       88.98       90.34     25.82 o 
   7   2  10     1093.62     1173.06     57.44 o 
   8   2  10       37.13       61.68     33.57 o 
   9   2  10      464.54      533.03     67.62 o 
  10   2  10      804.76      895.29     85.27 o 
  -8   3  10      128.44      196.21     94.96 o 
  -7   3  10      388.30      394.44     95.87 o 
  -6   3  10      225.45      204.52     67.97 o 
  -5   3  10       11.16      -14.12     28.60 o 
  -4   3  10      478.59      516.76     39.23 o 
  -3   3  10       15.51       -3.93     44.04 o 
  -2   3  10      578.48      674.59     57.23 o 
  -1   3  10     1341.19     1290.26     62.33 o 
   0   3  10     1923.95     1782.37     75.98 o 
   1   3  10     1059.05      986.43     48.75 o 
   2   3  10      498.33      487.64     29.62 o 
   3   3  10      193.08      174.63     35.92 o 
   4   3  10      409.93      359.49     32.99 o 
   5   3  10     1105.41     1118.09     53.32 o 
   6   3  10      170.19      164.47     33.40 o 
   7   3  10      688.84      695.35     46.74 o 
   8   3  10      960.86      981.33     64.64 o 
   9   3  10      241.88      282.40     46.37 o 
  10   3  10      335.01      279.49     63.41 o 
  -8   4  10      352.43      331.17    101.13 o 
  -7   4  10      333.03      291.63     62.84 o 
  -6   4  10      205.55      225.67     55.30 o 
  -5   4  10     1329.43     1247.29     86.33 o 
  -4   4  10      699.23      667.71     42.23 o 
  -3   4  10       74.47       88.76     31.89 o 
  -2   4  10        3.27      -31.41     20.94 o 
  -1   4  10       83.23       88.19     25.31 o 
   0   4  10      162.98      100.79     38.88 o 
   1   4  10     2483.33     2397.93     78.69 o 
   2   4  10      955.57      903.91     59.21 o 
   3   4  10      910.78      859.72     51.41 o 
   4   4  10      113.53      126.81     30.36 o 
   5   4  10       96.22      113.56     30.57 o 
   6   4  10       15.87       -8.62     23.59 o 
   7   4  10      937.13     1000.56     64.09 o 
   8   4  10      684.85      744.47     60.22 o 
   9   4  10        3.66      -10.53     34.46 o 
  -7   5  10      284.31      220.50     71.06 o 
  -6   5  10       36.52       24.79     47.36 o 
  -5   5  10      398.33      347.37     56.91 o 
  -4   5  10     1378.18     1238.82     65.34 o 
  -3   5  10       35.49       38.83     26.41 o 
  -2   5  10      440.96      456.40     41.31 o 
  -1   5  10      139.53      127.53     32.10 o 
   0   5  10       85.04       51.60     29.64 o 
   1   5  10      716.86      726.83     50.94 o 
   2   5  10      609.22      601.17     50.20 o 
   3   5  10        1.54      -19.04     24.93 o 
   4   5  10      219.50      192.40     33.45 o 
   5   5  10      277.11      231.08     36.28 o 
   6   5  10        5.49       29.30     28.94 o 
   7   5  10       14.04      -28.12     34.61 o 
   8   5  10        6.19      -16.65     49.80 o 
   9   5  10        8.44      -26.07     34.80 o 
  -7   6  10      375.01      217.66     75.91 o 
  -6   6  10     1160.06     1062.57    132.49 o 
  -5   6  10       13.34      -18.30     44.08 o 
  -4   6  10      326.11      369.37     57.55 o 
  -3   6  10       11.14       -2.18     24.05 o 
  -2   6  10       26.63       -5.43     25.46 o 
  -1   6  10      909.20      905.45     72.06 o 
   0   6  10      181.17      194.47     50.01 o 
   1   6  10      262.76      288.47     86.25 o 
   2   6  10      412.47      522.03     47.21 o 
   3   6  10       46.61       59.30     30.11 o 
   4   6  10     1397.75     1410.67     72.93 o 
   5   6  10      792.38      816.63     57.72 o 
   6   6  10      126.67       80.21     41.16 o 
   7   6  10      156.11      146.80     46.25 o 
   8   6  10       26.71      -20.02     42.42 o 
   9   6  10      325.38      241.81     58.31 o 
  -6   7  10       90.15       63.80     89.58 o 
  -5   7  10        7.28       39.42     76.13 o 
  -4   7  10      300.07      287.72     93.56 o 
  -3   7  10      353.24      259.72     86.41 o 
  -2   7  10       15.35      -10.94     24.69 o 
  -1   7  10      209.24      208.82     46.36 o 
   0   7  10      233.01      279.77     54.53 o 
   1   7  10      470.00      545.48     59.59 o 
   2   7  10     3318.10     3377.48    131.29 o 
   3   7  10      207.49      146.18     36.79 o 
   4   7  10     1097.05     1135.29     69.44 o 
   5   7  10      674.74      616.65     64.13 o 
   6   7  10        0.20       26.62     40.73 o 
   7   7  10     1029.30      995.49     85.79 o 
   8   7  10      464.84      402.78     64.08 o 
  -5   8  10       42.83       34.82     83.90 o 
  -4   8  10      263.54      254.91     95.13 o 
  -3   8  10      132.84      200.28     91.18 o 
  -2   8  10        4.48       -5.96     78.81 o 
  -1   8  10      167.89      247.36     48.99 o 
   0   8  10      320.58      400.10     56.78 o 
   1   8  10      344.43      344.52     58.46 o 
   2   8  10        8.64       13.36     34.53 o 
   3   8  10      216.17      186.57     41.78 o 
   4   8  10       79.21       61.59     73.54 o 
   5   8  10      501.92      520.52     65.02 o 
   6   8  10      441.82      254.36     55.74 o 
   7   8  10       27.75       14.90     46.55 o 
  -4   9  10        1.78       16.94     93.69 o 
  -3   9  10       18.82       17.92     91.22 o 
  -2   9  10      105.47       80.78     90.19 o 
   0   9  10      165.34      187.09     49.53 o 
   1   9  10       26.55        6.99     62.44 o 
   2   9  10       20.47       59.99     49.95 o 
   3   9  10        1.58      -28.74     44.41 o 
   4   9  10        8.78       24.88     47.19 o 
   5   9  10      357.65      353.57    117.43 o 
   6   9  10      410.72      386.03     66.51 o 
  -2  10  10       93.19      151.85    108.24 o 
  -1  10  10      179.38      137.06    108.57 o 
   1  10  10      120.54       30.54     76.26 o 
   2  10  10      272.23      362.64     86.45 o 
   3  10  10      239.62      260.04     85.05 o 
   4  10  10        1.54      -21.85     50.02 o 
  -3  -9  11       12.84       24.53     67.69 o 
  -2  -9  11       21.30      -19.46     64.03 o 
  -1  -9  11        7.15       -7.34     55.82 o 
   0  -9  11       91.60      212.33    107.58 o 
   1  -9  11      346.07      347.28    114.57 o 
   2  -9  11      108.18       18.21     89.41 o 
  -5  -8  11      419.82      441.83     90.58 o 
  -4  -8  11        4.26       23.33     66.40 o 
  -3  -8  11      247.23      194.11     72.90 o 
  -2  -8  11      401.78      402.92    134.22 o 
  -1  -8  11      151.83      121.44     58.64 o 
   0  -8  11      155.55      185.58     60.25 o 
   1  -8  11      177.60      114.53     90.36 o 
   2  -8  11      177.93      182.77     89.95 o 
   3  -8  11       16.74      113.13     86.16 o 
  -6  -7  11        0.79       32.92     66.37 o 
  -5  -7  11      559.50      386.91     80.63 o 
  -4  -7  11       93.08      139.38     66.43 o 
  -3  -7  11      429.83      482.54     82.44 o 
  -2  -7  11     1287.67     1214.59    108.44 o 
  -1  -7  11       41.38       23.70     50.18 o 
   0  -7  11     1427.13     1400.40    105.26 o 
   1  -7  11      187.34      118.80     70.32 o 
   2  -7  11      503.00      492.77    106.92 o 
   4  -7  11      193.12      157.03     88.84 o 
   5  -7  11       18.70      -62.11     47.99 o 
   6  -7  11       14.44      -11.99     56.13 o 
  -7  -6  11      165.07      177.24     65.78 o 
  -6  -6  11       27.59       56.75     58.05 o 
  -5  -6  11      807.77      725.66     90.60 o 
  -4  -6  11      751.75      773.23     91.66 o 
  -3  -6  11       20.96      -33.02     51.93 o 
  -2  -6  11      888.32     1083.61     99.62 o 
  -1  -6  11       23.87       21.41     47.15 o 
   0  -6  11      625.97      685.82     73.52 o 
   1  -6  11      568.87      582.92     66.90 o 
   2  -6  11      485.65      502.65    108.05 o 
   3  -6  11       74.03      206.82     71.98 o 
   4  -6  11      850.45      976.65    109.57 o 
   5  -6  11       30.63      -40.97     44.55 o 
   6  -6  11      141.82       97.73     54.96 o 
   7  -6  11      271.46      223.03     68.29 o 
  -7  -5  11       94.88      170.87     66.83 o 
  -6  -5  11       21.05      -47.52     48.58 o 
  -5  -5  11      422.25      399.85     67.43 o 
  -4  -5  11      759.16      738.70     78.59 o 
  -3  -5  11        0.43       11.74     49.00 o 
  -2  -5  11       40.80       24.78     50.58 o 
  -1  -5  11     2525.38     2366.21    136.66 o 
   0  -5  11      775.05      792.15     73.80 o 
   1  -5  11     1113.09     1148.24     84.70 o 
   2  -5  11      164.30      173.39     26.90 o 
   3  -5  11     1341.91     1598.18    133.40 o 
   4  -5  11     1885.03     2109.87    108.17 o 
   5  -5  11      165.05      119.13     51.86 o 
   6  -5  11      280.60      255.42     59.56 o 
   7  -5  11       53.45       84.78     55.68 o 
  -8  -4  11      313.33      129.91    169.18 o 
  -7  -4  11      698.95      651.81     85.58 o 
  -6  -4  11       30.15      -41.64     51.34 o 
  -5  -4  11      813.25      696.20     81.60 o 
  -4  -4  11      114.21       65.74     60.67 o 
  -3  -4  11      661.68      550.96     68.19 o 
  -2  -4  11      810.41      842.09     80.81 o 
  -1  -4  11     1332.82     1311.87     94.99 o 
   0  -4  11       21.11       66.27     40.55 o 
   1  -4  11        8.87        1.53     19.21 o 
   2  -4  11       81.95       87.35     23.82 o 
   3  -4  11      840.66      865.00     48.92 o 
   4  -4  11      250.57      237.93     46.30 o 
   5  -4  11      306.85      340.20     53.55 o 
   6  -4  11       54.58       45.53     44.32 o 
   7  -4  11      573.99      681.48     76.26 o 
   8  -4  11       32.29      -40.32     52.85 o 
  -8  -3  11      349.77      425.73    198.04 o 
  -7  -3  11     1302.52     1694.16    174.63 o 
  -6  -3  11      493.82      476.44     75.25 o 
  -5  -3  11      865.74      824.07    109.04 o 
  -4  -3  11       64.82        1.49     43.27 o 
  -3  -3  11       26.97       12.57     60.46 o 
  -2  -3  11      542.85      683.99     89.41 o 
  -1  -3  11       23.01       58.88     39.47 o 
   0  -3  11      673.28      772.92     66.95 o 
   1  -3  11       89.04      111.27     19.55 o 
   2  -3  11       37.61       36.34     19.00 o 
   3  -3  11      672.83      671.24     38.27 o 
   4  -3  11      697.74      669.67     40.04 o 
   5  -3  11      254.43      266.34     48.27 o 
   6  -3  11      420.72      440.86     59.95 o 
   7  -3  11     1795.42     1692.94    154.24 o 
   8  -3  11      354.84      397.47     66.38 o 
   9  -3  11        7.57       11.04     54.69 o 
  -8  -2  11      204.45      156.23     79.73 o 
  -7  -2  11      171.49      138.11     57.46 o 
  -6  -2  11       66.16       99.06     51.72 o 
  -5  -2  11      361.41      384.11     63.51 o 
  -4  -2  11     1750.31     1693.01    119.65 o 
  -3  -2  11       96.46       93.71     44.32 o 
  -2  -2  11     1773.00     1796.99    121.38 o 
  -1  -2  11      474.15      492.09     44.54 o 
   0  -2  11     1878.96     1818.19     55.00 o 
   1  -2  11     1972.21     1782.54     59.15 o 
   2  -2  11        2.37       -0.64     17.91 o 
   3  -2  11       22.28      -28.81     19.21 o 
   4  -2  11      986.46      930.75     45.46 o 
   5  -2  11       76.02       52.00     34.59 o 
   6  -2  11      641.88      518.57     59.76 o 
   7  -2  11      280.83      271.29     54.21 o 
   8  -2  11        3.60      -61.84     43.38 o 
   9  -2  11      203.03      233.85     91.18 o 
  -9  -1  11       76.47       95.70     88.79 o 
  -8  -1  11      216.58      258.39    305.19 o 
  -7  -1  11      226.18      285.53     81.64 o 
  -6  -1  11      171.22      214.37     56.24 o 
  -5  -1  11       46.14       -5.79     41.80 o 
  -4  -1  11      388.40      434.64     59.35 o 
  -3  -1  11      199.38      225.20     56.17 o 
  -2  -1  11     3071.34     2619.36    108.71 o 
  -1  -1  11     3388.44     3132.09    113.37 o 
   0  -1  11        0.89       -4.05     17.92 o 
   1  -1  11     3979.23     3767.76    109.82 o 
   2  -1  11      308.04      308.93     29.14 o 
   3  -1  11     2689.19     2530.20     73.49 o 
   4  -1  11     2369.79     2359.36     80.12 o 
   5  -1  11      400.68      409.56     35.83 o 
   6  -1  11      173.23      137.51     38.54 o 
   7  -1  11      318.26      345.56     55.49 o 
   8  -1  11      100.71       81.03     48.54 o 
   9  -1  11       80.09       15.19     52.69 o 
  -9   0  11        9.17       31.53     83.20 o 
  -8   0  11      213.33      298.82     99.98 o 
  -7   0  11      242.35      102.46     63.94 o 
  -6   0  11      200.75      152.02     56.03 o 
  -5   0  11      419.56      351.93     62.11 o 
  -4   0  11      139.18      123.52     45.99 o 
  -3   0  11        3.74      -12.79     27.84 o 
  -2   0  11      213.47      200.18     24.51 o 
  -1   0  11     1290.83     1197.76     48.71 o 
   0   0  11      147.74      152.38     23.21 o 
   1   0  11     3820.91     3821.15     99.94 o 
   2   0  11     2103.72     1990.63     60.78 o 
   3   0  11      161.35      147.08     22.50 o 
   4   0  11      482.51      556.94     40.39 o 
   5   0  11       61.94       77.49     27.37 o 
   6   0  11      660.73      703.09     46.63 o 
   7   0  11      599.06      817.84     72.50 o 
   8   0  11      179.80      220.60     54.41 o 
   9   0  11      144.98       97.87     50.66 o 
  -8   1  11      422.54      525.12    108.73 o 
  -7   1  11      548.70      493.51     77.68 o 
  -6   1  11        0.31       -6.29     50.43 o 
  -5   1  11     1105.29     1199.36    115.45 o 
  -4   1  11       40.64        6.46     32.61 o 
  -3   1  11      165.45      130.27     30.71 o 
  -2   1  11       17.30       27.78     29.32 o 
  -1   1  11      685.52      735.03     41.06 o 
   0   1  11        0.08      -15.88     18.84 o 
   1   1  11     1075.47     1010.98     56.42 o 
   2   1  11      727.16      726.89     34.75 o 
   3   1  11      471.67      472.93     30.28 o 
   4   1  11      448.11      452.12     42.42 o 
   5   1  11      204.14      263.53     31.95 o 
   6   1  11        0.64       24.22     34.84 o 
   7   1  11     1441.62     1499.80     77.49 o 
   8   1  11      645.82      600.24     68.33 o 
   9   1  11      153.59      107.50     63.33 o 
  10   1  11      640.91      592.41     76.12 o 
  -8   2  11     1480.67     1458.78    168.26 o 
  -7   2  11     1310.75     1293.15    147.74 o 
  -6   2  11       34.99      -13.06     52.50 o 
  -5   2  11      170.39      224.32     63.55 o 
  -4   2  11      264.74      252.26     39.34 o 
  -3   2  11       10.81       -6.22     25.28 o 
  -2   2  11     3589.44     3261.80    126.55 o 
  -1   2  11     1344.45     1254.96     64.51 o 
   0   2  11       84.17       94.31     22.32 o 
   1   2  11      771.52      753.95     39.75 o 
   2   2  11       58.35       39.09     21.89 o 
   3   2  11      458.15      463.87     32.41 o 
   4   2  11      185.15      215.49     24.06 o 
   5   2  11     1429.14     1464.76     62.89 o 
   6   2  11       85.53       73.76     33.91 o 
   7   2  11       67.20       69.28     29.87 o 
   8   2  11      135.88      206.41     78.71 o 
   9   2  11      219.96      233.55     58.17 o 
  10   2  11      914.27      913.06     89.10 o 
  -8   3  11      226.15      122.30     93.23 o 
  -7   3  11      564.58      439.86    101.46 o 
  -6   3  11      201.57      166.98     77.08 o 
  -5   3  11       16.71        9.89     22.65 o 
  -4   3  11      896.66      895.22     58.78 o 
  -3   3  11      274.99      311.41     33.77 o 
  -2   3  11      197.11      248.44     33.90 o 
  -1   3  11     1127.69      935.48     53.88 o 
   0   3  11      150.67      180.51     25.51 o 
   1   3  11     3234.31     3097.23    105.25 o 
   2   3  11      322.92      422.54     29.66 o 
   3   3  11      149.24      190.40     30.90 o 
   4   3  11       26.19       49.40     27.22 o 
   5   3  11        4.58       -0.51     23.65 o 
   6   3  11      376.09      382.38     37.21 o 
   7   3  11      400.47      416.85     40.16 o 
   8   3  11      264.19      216.01     43.27 o 
   9   3  11      345.13      407.05     65.25 o 
  -8   4  11       94.29      163.04     91.18 o 
  -7   4  11       21.28        0.25     69.56 o 
  -6   4  11        5.17      -46.95     43.27 o 
  -5   4  11      506.91      538.37    112.06 o 
  -4   4  11     1404.87     1299.31    125.56 o 
  -3   4  11     1013.76      916.14     48.97 o 
  -2   4  11       18.30       10.76     25.03 o 
  -1   4  11     1804.18     1810.34    102.12 o 
   0   4  11      650.27      560.24     62.59 o 
   1   4  11     3440.35     3128.28    126.52 o 
   2   4  11     2012.30     1792.97     79.01 o 
   3   4  11        0.04      -18.25     24.21 o 
   4   4  11      819.37      955.16     57.05 o 
   5   4  11       20.83        6.07     26.94 o 
   6   4  11      291.55      228.92     33.70 o 
   7   4  11      801.85      850.14     52.42 o 
   8   4  11       83.57       97.48     38.17 o 
   9   4  11       17.20       22.56     37.55 o 
  -7   5  11      141.35      104.45     59.52 o 
  -6   5  11       30.27       11.74     47.67 o 
  -5   5  11       42.31       13.99     44.10 o 
  -4   5  11        9.09        1.42     25.11 o 
  -3   5  11       43.82       53.21     25.66 o 
  -2   5  11        5.46      -10.65     36.15 o 
  -1   5  11     2705.25     2555.12    103.57 o 
   0   5  11      112.27      128.61     38.74 o 
   1   5  11      421.50      401.69     42.29 o 
   2   5  11      847.35      768.91     52.08 o 
   3   5  11        6.94       19.98     27.04 o 
   4   5  11     1396.61     1439.79     72.85 o 
   5   5  11     1271.56     1287.13     70.50 o 
   6   5  11        1.56       10.94     29.50 o 
   7   5  11      148.99       72.94     68.12 o 
   8   5  11      157.43       81.81     63.90 o 
   9   5  11      146.53      109.24     50.08 o 
  -6   6  11       13.90      -56.77     50.69 o 
  -5   6  11       20.23       55.61     49.18 o 
  -4   6  11       54.94      107.39     71.71 o 
  -3   6  11       19.38        9.22     19.87 o 
  -2   6  11      332.88      264.09     37.40 o 
  -1   6  11      487.95      473.15     56.91 o 
   0   6  11       46.96        6.01     32.63 o 
   1   6  11       30.87       50.93     29.31 o 
   2   6  11      855.93      823.77     56.33 o 
   3   6  11       40.51       41.06     30.75 o 
   4   6  11      123.14      127.32     33.64 o 
   5   6  11      111.06       96.49     34.04 o 
   6   6  11       65.68       58.10     40.03 o 
   7   6  11      312.11      274.91     52.65 o 
   8   6  11      262.99      339.23     58.17 o 
  -6   7  11        0.73      -33.34     84.48 o 
  -5   7  11      364.55      178.95     90.97 o 
  -4   7  11      530.92      321.88     94.96 o 
  -3   7  11      212.15        2.14     79.22 o 
  -2   7  11       31.21        9.08     46.99 o 
  -1   7  11       41.62       12.40     41.15 o 
   0   7  11      218.08      310.32     50.40 o 
   1   7  11      763.61      744.72     69.25 o 
   2   7  11      670.46      754.73     69.54 o 
   3   7  11       13.06       -3.48     30.97 o 
   4   7  11      561.01      601.29     53.73 o 
   5   7  11      339.85      374.99     55.36 o 
   6   7  11      363.94      324.14     56.48 o 
   7   7  11      387.99      332.23     59.10 o 
   8   7  11      174.71       97.10     51.80 o 
  -5   8  11       44.83       13.73     90.44 o 
  -4   8  11      376.11      359.95    109.55 o 
  -3   8  11      424.78      335.82    105.40 o 
  -2   8  11        8.33      -39.79     83.78 o 
  -1   8  11     1027.80     1191.24    109.55 o 
   0   8  11      435.85      460.79     59.71 o 
   1   8  11      596.59      704.90     73.08 o 
   2   8  11        9.78      -28.63     33.28 o 
   3   8  11      146.12      185.74     43.00 o 
   4   8  11      380.84      398.43    112.90 o 
   5   8  11      752.42      710.97    167.04 o 
   6   8  11       29.48       21.42     45.11 o 
   7   8  11        7.81      -35.87     43.27 o 
  -3   9  11       46.66      -20.14     91.88 o 
  -2   9  11      146.99      291.13    109.14 o 
   0   9  11      125.60      134.41    121.21 o 
   1   9  11      359.32      420.65     64.39 o 
   2   9  11      102.74       44.42     51.29 o 
   3   9  11      302.89      311.89     62.42 o 
   4   9  11      492.24      585.93     90.73 o 
   5   9  11      244.59      225.94     62.20 o 
   6   9  11        2.55      -32.05     45.68 o 
  -1  10  11        5.79     -109.84     95.82 o 
   1  10  11        5.11       29.27     72.80 o 
   2  10  11      123.90      137.35     62.06 o 
   3  10  11      524.33      583.65     79.38 o 
   4  10  11        6.89       74.87    127.50 o 
  -1  -9  12       11.21        8.32     60.75 o 
   0  -9  12      556.42      454.70    126.41 o 
   1  -9  12      210.45      314.44    117.90 o 
  -4  -8  12      263.75      277.69     81.71 o 
  -3  -8  12       88.01       92.10     66.67 o 
  -2  -8  12      847.04      815.11     99.76 o 
  -1  -8  12      139.40       87.45     61.10 o 
   0  -8  12       86.21       75.73     64.33 o 
   1  -8  12      270.32      351.93    108.81 o 
   2  -8  12       13.57      -25.24     79.75 o 
   3  -8  12      313.51      305.40    102.52 o 
   4  -8  12      484.28      585.43    122.59 o 
  -5  -7  12       13.07       33.66     66.09 o 
  -4  -7  12       26.76      -22.94     59.41 o 
  -3  -7  12        3.29       54.54     59.69 o 
  -2  -7  12      179.06      143.54     64.64 o 
  -1  -7  12      244.33      220.95     64.01 o 
   0  -7  12      237.34      137.14     54.43 o 
   1  -7  12      295.79      295.93     60.25 o 
   2  -7  12       74.44      205.71     88.47 o 
   3  -7  12        7.03       41.93     78.23 o 
   5  -7  12       35.22       19.43     68.57 o 
  -6  -6  12      297.24      244.13     76.55 o 
  -5  -6  12       34.97       -3.84     59.31 o 
  -4  -6  12       82.41       -3.74     59.09 o 
  -3  -6  12       31.14       25.18     55.41 o 
  -2  -6  12       13.52       23.48     59.01 o 
  -1  -6  12        1.84       59.00     65.40 o 
   0  -6  12      474.93      419.29     63.55 o 
   1  -6  12      442.88      449.21     63.59 o 
   2  -6  12      201.78      317.60     87.44 o 
   3  -6  12      180.65      220.14     85.09 o 
   4  -6  12       86.20      138.06     47.30 o 
   5  -6  12       16.99      -25.00     46.82 o 
   6  -6  12       61.63       -2.13     54.41 o 
  -7  -5  12      220.41      192.48     67.23 o 
  -6  -5  12      371.82      333.86     68.84 o 
  -5  -5  12      870.86      783.89     83.32 o 
  -4  -5  12        2.14       23.31     52.65 o 
  -3  -5  12      203.31      259.01     64.64 o 
  -2  -5  12      402.04      409.38     69.07 o 
  -1  -5  12       90.11       20.75     63.53 o 
   0  -5  12      536.04      519.92     65.26 o 
   1  -5  12       12.61       -7.01     40.18 o 
   2  -5  12       88.14       91.28     38.48 o 
   3  -5  12     1028.25      996.22     59.49 o 
   4  -5  12      746.43      869.67     70.22 o 
   5  -5  12       91.88       55.73     74.53 o 
   6  -5  12       33.47      -51.13     73.32 o 
   7  -5  12       10.64        3.82     51.87 o 
  -7  -4  12      669.54      657.15    164.70 o 
  -6  -4  12       85.00       74.30     57.66 o 
  -5  -4  12      560.76      593.39     79.22 o 
  -4  -4  12       35.25       38.47     47.55 o 
  -3  -4  12      231.56      218.94     57.37 o 
  -2  -4  12     2186.49     2070.05    127.57 o 
  -1  -4  12      839.64      799.07     77.80 o 
   0  -4  12      587.40      620.00     66.83 o 
   1  -4  12      845.17      916.57     74.32 o 
   2  -4  12       20.65       37.15     27.45 o 
   3  -4  12     3027.57     3015.62    117.88 o 
   4  -4  12      981.69      956.78     68.99 o 
   5  -4  12        6.11      -48.98     38.67 o 
   6  -4  12       99.51      149.88     81.11 o 
   7  -4  12      411.35      507.31     69.85 o 
   8  -4  12       11.49      -64.70     61.95 o 
  -8  -3  12       68.85       15.76    103.98 o 
  -7  -3  12      395.23      316.60     68.73 o 
  -6  -3  12      100.27       44.75     55.75 o 
  -5  -3  12      424.59      377.37     67.14 o 
  -4  -3  12     1456.80     1298.42     98.08 o 
  -3  -3  12      132.89      186.04     51.81 o 
  -2  -3  12     3546.51     3391.39    154.17 o 
  -1  -3  12     1095.56     1116.55     87.11 o 
   0  -3  12      347.73      371.95     52.95 o 
   1  -3  12     1706.70     1765.41     57.15 o 
   2  -3  12        1.34       -5.12     18.28 o 
   3  -3  12      194.32      221.73     29.73 o 
   4  -3  12        4.35       -2.50     22.49 o 
   5  -3  12       82.94       96.30     41.21 o 
   6  -3  12      967.51     1094.84     80.84 o 
   7  -3  12      411.44      424.09     63.21 o 
   8  -3  12       14.09       13.84     49.74 o 
  -8  -2  12      449.26      395.92    174.14 o 
  -7  -2  12       19.18      -63.19     50.12 o 
  -6  -2  12      525.00      454.52     70.03 o 
  -5  -2  12        6.95        8.59     73.73 o 
  -4  -2  12       38.71       10.32     43.24 o 
  -3  -2  12       26.92       57.94     43.39 o 
  -2  -2  12     1297.26     1307.68    197.18 o 
  -1  -2  12     1032.78      948.22     61.77 o 
   0  -2  12      268.37      217.50     34.82 o 
   1  -2  12      369.64      429.64     27.52 o 
   2  -2  12       32.27       29.72     19.70 o 
   3  -2  12        6.49      -18.87     28.38 o 
   4  -2  12     1593.55     1558.91     61.69 o 
   5  -2  12      845.75      786.60     45.25 o 
   6  -2  12      323.77      236.76     51.53 o 
   7  -2  12      697.63      577.68     68.10 o 
   8  -2  12        3.47      -29.07     45.39 o 
   9  -2  12      578.76      703.91     80.96 o 
  -8  -1  12     2181.60     2156.40    313.16 o 
  -7  -1  12        4.64      -83.50    131.86 o 
  -6  -1  12       68.51       -9.62     64.79 o 
  -5  -1  12       12.32      -58.43     41.91 o 
  -4  -1  12       11.75       47.37     44.31 o 
  -3  -1  12        3.54      -30.99     36.79 o 
  -2  -1  12      976.40      949.47     61.14 o 
  -1  -1  12     1809.34     1684.07     77.86 o 
   0  -1  12        0.99        5.01     18.83 o 
   1  -1  12      980.08      895.07     56.27 o 
   2  -1  12      167.21      166.87     24.03 o 
   3  -1  12       43.19      -14.04     20.22 o 
   4  -1  12      841.08      796.99     44.22 o 
   5  -1  12        1.95      -12.09     24.44 o 
   6  -1  12      265.30      192.69     49.63 o 
   7  -1  12      195.41      184.80     52.37 o 
   8  -1  12      105.20      111.11     52.16 o 
   9  -1  12        2.20      -41.62     49.12 o 
  -8   0  12      251.43      286.65     98.91 o 
  -7   0  12      120.44       89.65    151.75 o 
  -6   0  12        9.51      -47.94     90.97 o 
  -5   0  12     1053.95     1073.50    109.51 o 
  -4   0  12      290.31      280.38     53.98 o 
  -3   0  12        0.32      -23.70     37.07 o 
  -2   0  12      425.40      421.74     44.02 o 
  -1   0  12        1.99        2.86     20.21 o 
   0   0  12     1731.48     1659.15     59.13 o 
   1   0  12     2106.91     1966.85     69.74 o 
   2   0  12      106.88       89.63     17.72 o 
   3   0  12       32.79       19.01     20.45 o 
   4   0  12       41.17       30.63     22.12 o 
   5   0  12      615.90      555.75     40.69 o 
   6   0  12      237.48      253.60     35.50 o 
   7   0  12      225.02      287.93     55.68 o 
   8   0  12     1270.35     1206.37     92.18 o 
   9   0  12       48.51      -45.93     52.64 o 
  -8   1  12        3.61      -12.87     81.97 o 
  -7   1  12      620.95      704.05    157.36 o 
  -6   1  12      159.06      213.64     61.59 o 
  -5   1  12      352.20      329.36     64.97 o 
  -4   1  12     1147.71     1159.95     73.55 o 
  -3   1  12        7.52      -14.92     35.34 o 
  -2   1  12     3123.89     2863.02    134.99 o 
  -1   1  12      347.04      331.80     31.18 o 
   0   1  12     1134.66     1191.02     49.47 o 
   1   1  12     1045.15     1067.83     59.97 o 
   2   1  12        6.28       -5.59     21.77 o 
   3   1  12      812.23      811.73     39.36 o 
   4   1  12     1513.78     1448.96     54.88 o 
   5   1  12      229.59      227.06     33.34 o 
   6   1  12      171.76      254.29     35.17 o 
   7   1  12      571.07      623.78     64.21 o 
   8   1  12       42.02      -38.84     46.70 o 
   9   1  12      509.49      404.30     68.96 o 
  -8   2  12      420.96      435.87    111.73 o 
  -7   2  12      792.91      856.58    124.76 o 
  -6   2  12      446.96      418.85     76.70 o 
  -5   2  12       93.36      173.87     92.51 o 
  -4   2  12       58.08       22.09     35.13 o 
  -3   2  12      216.79      222.82     32.50 o 
  -2   2  12     2505.83     2628.59    131.41 o 
  -1   2  12     2748.71     2534.94     85.35 o 
   0   2  12       17.64       23.77     13.49 o 
   1   2  12      650.59      653.30     50.34 o 
   2   2  12      431.71      447.58     41.86 o 
   3   2  12      179.66      181.41     27.60 o 
   4   2  12     1402.69     1362.28     63.78 o 
   5   2  12     1552.57     1611.27     68.13 o 
   6   2  12       80.94      144.92     29.94 o 
   7   2  12      682.40      779.40     50.86 o 
   8   2  12       48.41       83.57     99.76 o 
   9   2  12      112.49      135.91     57.19 o 
  -8   3  12      381.48      269.01    102.44 o 
  -7   3  12      184.76      146.35     83.90 o 
  -6   3  12       14.46      -47.23     59.07 o 
  -5   3  12       10.41       56.84     61.65 o 
  -4   3  12      120.45      134.59     35.79 o 
  -3   3  12      456.42      512.95     55.61 o 
  -2   3  12        3.08       16.12     27.54 o 
  -1   3  12      825.95      847.98     53.64 o 
   0   3  12      269.07      275.50     30.09 o 
   1   3  12      812.14      732.03     41.19 o 
   2   3  12     1253.99     1219.82     81.01 o 
   3   3  12      777.53      844.00     53.64 o 
   4   3  12      355.44      341.42     39.06 o 
   5   3  12       96.98       66.72     27.17 o 
   6   3  12      769.60      821.89     50.80 o 
   7   3  12     1588.42     1697.44     74.16 o 
   8   3  12      790.62      855.37     65.31 o 
   9   3  12      412.63      552.18    110.50 o 
  -7   4  12      136.06       81.35     79.59 o 
  -6   4  12      253.81      286.86     88.14 o 
  -5   4  12      388.17      367.54     44.76 o 
  -4   4  12      503.88      452.21     40.79 o 
  -3   4  12       31.00       26.96     33.88 o 
  -2   4  12       61.04       43.51     27.08 o 
  -1   4  12      656.88      675.73     47.83 o 
   0   4  12      286.28      281.11     31.97 o 
   1   4  12      409.67      354.73     39.88 o 
   2   4  12      645.80      723.46     75.54 o 
   3   4  12       55.46       34.06     26.27 o 
   4   4  12      302.72      323.58     39.20 o 
   5   4  12      349.38      387.75     42.31 o 
   6   4  12       63.77       17.17     29.54 o 
   7   4  12      317.90      379.86     41.48 o 
   8   4  12      169.33      179.40     42.96 o 
   9   4  12      240.52      202.30     48.24 o 
  -7   5  12      910.94      861.55    128.75 o 
  -6   5  12       62.42       64.48     53.41 o 
  -5   5  12      235.98      154.68     80.61 o 
  -4   5  12      309.18      285.09     43.63 o 
  -3   5  12       23.92       45.23     26.53 o 
  -2   5  12     1758.01     1705.05     80.26 o 
  -1   5  12      706.37      754.54     51.59 o 
   0   5  12       60.93        5.55     34.82 o 
   1   5  12      258.48      282.37     38.60 o 
   2   5  12       24.52       49.37     27.93 o 
   3   5  12      152.46      164.94     33.89 o 
   4   5  12      260.25      274.24     38.36 o 
   5   5  12      340.97      325.48     42.37 o 
   6   5  12        5.29       -8.53     29.47 o 
   7   5  12       61.43       22.64     39.60 o 
   8   5  12      170.82      136.75     49.21 o 
   9   5  12       66.70       57.96     47.89 o 
  -6   6  12       30.78      -31.80     62.65 o 
  -5   6  12      162.05      171.16     55.65 o 
  -4   6  12      631.77      619.14     70.33 o 
  -3   6  12       30.10       48.25     27.01 o 
  -2   6  12      911.40      835.51     72.20 o 
  -1   6  12        8.22      -42.36     34.83 o 
   0   6  12      387.53      349.38     53.86 o 
   1   6  12      356.19      405.78     43.95 o 
   2   6  12      711.30      730.01     54.62 o 
   3   6  12        6.66      -33.69     28.42 o 
   4   6  12       53.88      120.90     34.65 o 
   5   6  12       40.13       21.26     36.34 o 
   6   6  12      254.91      280.28     42.72 o 
   7   6  12      990.39      774.28     74.77 o 
   8   6  12       30.18      -13.38     51.98 o 
  -5   7  12       38.90      -67.75     82.46 o 
  -4   7  12      587.95      550.28    115.60 o 
  -3   7  12      339.53      411.78    106.51 o 
  -2   7  12       55.37       40.51     41.09 o 
  -1   7  12        3.79       -4.31     49.74 o 
   0   7  12       40.74       81.04     42.39 o 
   1   7  12      745.13      915.90     64.53 o 
   2   7  12      965.67     1053.88     67.89 o 
   3   7  12      325.97      415.86     48.23 o 
   4   7  12      329.63      312.03     44.66 o 
   5   7  12      717.20      695.65     58.12 o 
   6   7  12      263.58      187.29     82.34 o 
   7   7  12      643.23      530.66     68.93 o 
  -4   8  12       10.37      -78.15     89.45 o 
  -3   8  12       12.25      -76.79     88.30 o 
  -2   8  12      112.83      132.12    101.95 o 
  -1   8  12       59.69       44.99     47.07 o 
   0   8  12      458.86      546.21     68.31 o 
   1   8  12      135.41      109.01     39.90 o 
   2   8  12      104.25       92.58     42.42 o 
   3   8  12        2.09      -13.26     35.47 o 
   4   8  12      423.24      491.25     54.82 o 
   5   8  12      883.00      925.31    137.75 o 
   6   8  12       69.13       14.08     63.68 o 
  -2   9  12        4.07       58.91    102.40 o 
   0   9  12       12.81       47.90     45.91 o 
   1   9  12      201.54      313.75     49.31 o 
   2   9  12        8.76       19.14     39.95 o 
   3   9  12       65.53       59.28     54.25 o 
   4   9  12      284.24      295.06     62.51 o 
   5   9  12      320.52      389.19     66.47 o 
   1  10  12       66.44      122.85     59.86 o 
   2  10  12        2.07      -31.90     51.84 o 
  -3  -8  13      135.20       69.64     72.39 o 
  -2  -8  13      161.18      130.34     68.35 o 
  -1  -8  13       15.94       58.40     60.00 o 
   0  -8  13       51.57       -0.29     53.97 o 
   1  -8  13        5.32       55.50     94.22 o 
   2  -8  13       10.49      -88.42     82.22 o 
   3  -8  13      163.85      202.62    100.76 o 
  -5  -7  13      604.94      563.46     93.48 o 
  -4  -7  13      356.18      256.58     76.69 o 
  -3  -7  13      774.74      725.21     96.43 o 
  -2  -7  13      740.58      721.07     92.62 o 
  -1  -7  13       32.79       13.16     54.96 o 
   0  -7  13     1144.66     1113.78    100.35 o 
   1  -7  13      400.45      495.93    113.99 o 
   2  -7  13        0.48       46.04     80.37 o 
   3  -7  13      120.27       40.70     81.39 o 
   4  -7  13        1.33      -13.36     78.11 o 
  -6  -6  13      223.94      170.16     67.07 o 
  -5  -6  13      965.54      876.33    101.93 o 
  -4  -6  13      438.82      447.18     81.93 o 
  -3  -6  13      112.55       59.73     60.02 o 
  -2  -6  13      887.00      863.38     94.87 o 
  -1  -6  13       35.28       29.43     51.70 o 
   0  -6  13     2447.90     2179.76    133.74 o 
   1  -6  13      241.54      209.15     54.47 o 
   2  -6  13       14.81      -11.72     71.04 o 
   3  -6  13      288.96      217.14     87.23 o 
   5  -6  13       30.14      -28.50     45.25 o 
   6  -6  13       26.16       86.16     55.97 o 
  -6  -5  13        9.91       49.16     59.19 o 
  -5  -5  13       52.63        0.30     54.64 o 
  -4  -5  13      340.98      248.25     67.06 o 
  -3  -5  13        8.57      -54.62     50.53 o 
  -2  -5  13     1349.99     1202.39    103.16 o 
  -1  -5  13        9.08      -35.78     45.57 o 
   0  -5  13        2.27       29.60     44.25 o 
   1  -5  13       97.18      129.20     47.09 o 
   2  -5  13      338.02      338.89    117.51 o 
   3  -5  13      772.78      931.03    120.90 o 
   4  -5  13      710.39      742.02     65.69 o 
   5  -5  13       40.91       33.38     46.01 o 
   6  -5  13      159.51       39.94     56.17 o 
   7  -5  13       58.01       15.71     57.01 o 
  -7  -4  13      308.29      289.79     75.98 o 
  -6  -4  13       26.66      -22.88     53.93 o 
  -5  -4  13      190.67      125.25     56.95 o 
  -4  -4  13      312.63      275.68     61.40 o 
  -3  -4  13       53.49       79.95     53.29 o 
  -2  -4  13      235.42      192.16     56.42 o 
  -1  -4  13       75.78       87.93     49.04 o 
   0  -4  13       94.60       93.83     57.82 o 
   1  -4  13      719.77      718.17     69.80 o 
   2  -4  13      390.64      383.56     56.11 o 
   3  -4  13      346.78      339.95     34.02 o 
   4  -4  13      467.98      580.38     57.17 o 
   5  -4  13      229.27      199.39     50.78 o 
   6  -4  13      735.70      805.75    125.83 o 
   7  -4  13     1068.23     1150.89     91.76 o 
  -7  -3  13       13.03      -90.13     94.26 o 
  -6  -3  13      474.76      503.89     77.43 o 
  -5  -3  13     1198.34     1117.32     99.70 o 
  -4  -3  13      237.98      309.24     61.41 o 
  -3  -3  13       60.30       79.63     47.58 o 
  -2  -3  13      471.76      532.83     68.33 o 
  -1  -3  13       69.19      141.32     76.22 o 
   0  -3  13       98.09      137.51     48.86 o 
   1  -3  13      227.86      219.46     37.17 o 
   2  -3  13      285.41      263.55     26.43 o 
   3  -3  13      285.11      273.62     32.53 o 
   4  -3  13      188.83      206.17     30.22 o 
   5  -3  13      287.50      347.79     80.63 o 
   6  -3  13      116.35      146.57     50.29 o 
   7  -3  13      261.02      171.06     55.71 o 
   8  -3  13       33.87       21.25     54.98 o 
  -8  -2  13      592.40      464.53    126.53 o 
  -7  -2  13       77.39       16.86     73.87 o 
  -6  -2  13      134.32       59.26     54.96 o 
  -5  -2  13      113.39      136.71     54.46 o 
  -4  -2  13      359.03      341.91     61.82 o 
  -3  -2  13     1440.16     1258.29     93.35 o 
  -2  -2  13     4026.42     3753.57    164.19 o 
  -1  -2  13       39.84       68.32     31.80 o 
   0  -2  13     1062.29     1061.51     66.10 o 
   1  -2  13       54.01       38.62     19.84 o 
   2  -2  13     4888.56     4528.50    118.41 o 
   3  -2  13      316.32      290.65     32.72 o 
   4  -2  13      691.18      688.77     56.46 o 
   5  -2  13      416.05      440.79     37.26 o 
   6  -2  13       41.13       15.84     44.34 o 
   7  -2  13       68.10       55.38     47.68 o 
   8  -2  13       33.11      -42.33     74.65 o 
  -8  -1  13      886.97      843.20    287.02 o 
  -7  -1  13       55.82      -71.58    192.10 o 
  -6  -1  13      177.71      210.61    102.67 o 
  -5  -1  13      235.74      161.53     56.09 o 
  -4  -1  13      924.27      714.19     76.92 o 
  -3  -1  13      909.60      795.82     74.49 o 
  -2  -1  13     3121.31     3037.49    126.19 o 
  -1  -1  13      805.58      811.30     76.00 o 
   0  -1  13      224.08      223.54     30.03 o 
   1  -1  13      318.03      294.85     26.53 o 
   2  -1  13      478.25      477.35     31.24 o 
   3  -1  13      178.03      168.99     25.18 o 
   4  -1  13     1368.23     1304.19     51.89 o 
   5  -1  13       26.86      -12.06     30.23 o 
   6  -1  13      622.20      697.90     67.95 o 
   7  -1  13      632.46      513.50     64.83 o 
   8  -1  13      280.90      226.28     87.07 o 
   9  -1  13       46.74      -25.59     54.35 o 
  -8   0  13       17.45        0.58     82.22 o 
  -7   0  13        3.04      -46.49     55.57 o 
  -6   0  13       43.81        3.23     53.35 o 
  -5   0  13      611.77      595.95     75.63 o 
  -4   0  13     1085.55      958.49     86.83 o 
  -3   0  13       15.92       -8.85     32.71 o 
  -2   0  13     1331.85     1274.99     74.05 o 
  -1   0  13      373.22      326.70     53.99 o 
   0   0  13      328.24      300.64     29.91 o 
   1   0  13     1750.82     1771.75     66.65 o 
   2   0  13     3718.95     3538.82    113.19 o 
   3   0  13      415.84      451.35     31.99 o 
   4   0  13     1233.32     1207.56     49.36 o 
   5   0  13      155.25      156.36     32.00 o 
   6   0  13     1507.79     1653.46     73.37 o 
   7   0  13     1310.80     1268.32     90.98 o 
   8   0  13      134.64      138.18     55.23 o 
   9   0  13      454.36      423.98     70.41 o 
  -8   1  13       82.88      133.03     86.12 o 
  -7   1  13       24.32      -60.35    141.39 o 
  -6   1  13        3.56       58.32     73.89 o 
  -5   1  13      826.21      719.88     82.86 o 
  -4   1  13      214.18      194.18     46.63 o 
  -3   1  13     1077.86     1004.58     68.42 o 
  -2   1  13      404.59      421.88     35.40 o 
  -1   1  13       95.53       83.70     26.36 o 
   0   1  13        3.45      -25.00     22.21 o 
   1   1  13       17.75       18.17     24.00 o 
   2   1  13      383.57      381.51     33.81 o 
   3   1  13       57.42       24.91     22.89 o 
   4   1  13      871.11      928.01     44.29 o 
   5   1  13      633.32      734.33     48.32 o 
   6   1  13        5.45       33.97     31.71 o 
   7   1  13      236.27      322.98     66.84 o 
   8   1  13       18.72      -31.63     48.99 o 
   9   1  13      514.20      594.88     80.04 o 
  -8   2  13      186.74      343.13    101.66 o 
  -7   2  13      695.70      638.42    116.58 o 
  -6   2  13       26.13       63.19     73.69 o 
  -5   2  13      219.63      156.57     83.24 o 
  -4   2  13        3.92       54.87     37.52 o 
  -3   2  13       52.88       87.22     29.56 o 
  -2   2  13      460.76      502.64     49.21 o 
  -1   2  13      320.26      357.35     34.32 o 
   0   2  13      329.33      384.63     41.23 o 
   1   2  13       23.86        9.92     23.55 o 
   2   2  13      233.51      241.01     31.51 o 
   3   2  13       90.62       59.28     30.43 o 
   4   2  13       67.74       85.72     29.01 o 
   5   2  13      549.28      540.44     45.14 o 
   6   2  13       69.67      127.48     44.76 o 
   7   2  13     1045.43     1122.07     62.02 o 
   8   2  13      238.35      331.11     48.11 o 
   9   2  13       62.31       39.71     53.43 o 
  -7   3  13     1014.32      926.13    135.12 o 
  -6   3  13       40.99        6.74     65.90 o 
  -5   3  13      210.15      300.69     75.13 o 
  -4   3  13     1046.88     1056.53     70.24 o 
  -3   3  13       13.17       57.57     58.20 o 
  -2   3  13     1261.56     1250.30     71.54 o 
  -1   3  13       29.56       45.26     24.15 o 
   0   3  13     1202.22     1167.94     53.79 o 
   1   3  13     1125.30     1193.38     54.32 o 
   2   3  13      262.56      289.69     42.72 o 
   3   3  13      447.85      459.06     45.23 o 
   4   3  13       13.64        8.73     28.43 o 
   5   3  13       64.16      101.05     29.53 o 
   6   3  13      601.54      580.31     45.97 o 
   7   3  13      717.96      841.61     55.21 o 
   8   3  13      299.62      490.66     61.93 o 
   9   3  13        3.64        6.90     53.67 o 
  -7   4  13      114.68      146.43     87.44 o 
  -6   4  13        8.79       23.64     67.99 o 
  -5   4  13       14.28      -48.30     57.88 o 
  -4   4  13      346.28      303.10     37.67 o 
  -3   4  13       16.11        5.72     26.76 o 
  -2   4  13     1312.05     1228.75     66.64 o 
  -1   4  13      968.44      919.91     58.16 o 
   0   4  13      213.72      205.03     36.04 o 
   1   4  13      844.61      854.62     62.52 o 
   2   4  13      170.31      178.57     35.28 o 
   3   4  13      690.32      720.68     52.34 o 
   4   4  13     1413.45     1549.59     84.45 o 
   5   4  13      247.99      283.91     40.56 o 
   6   4  13        9.74      -10.99     28.91 o 
   7   4  13      599.49      642.89     50.27 o 
   8   4  13       38.72       61.86     39.92 o 
   9   4  13      289.43      411.27     55.57 o 
  -6   5  13      325.95      278.02     87.23 o 
  -5   5  13        2.22       16.63     73.09 o 
  -4   5  13      163.43      166.10     34.35 o 
  -3   5  13       16.14       11.94     27.10 o 
  -2   5  13      689.95      699.98     52.67 o 
  -1   5  13      406.61      461.07     57.07 o 
   0   5  13      236.79      245.55     62.71 o 
   1   5  13       81.56       62.46     32.52 o 
   2   5  13      788.89      863.53     57.77 o 
   3   5  13       74.44       53.13     29.60 o 
   4   5  13      748.64      769.53     56.28 o 
   5   5  13      286.90      338.02     43.61 o 
   6   5  13      237.44      271.73     63.28 o 
   7   5  13      537.14      643.11     98.19 o 
   8   5  13      197.41      236.11     56.38 o 
  -6   6  13       65.90       -5.84     68.57 o 
  -5   6  13      184.52      241.02     60.19 o 
  -4   6  13      447.48      406.03     66.00 o 
  -3   6  13       64.27      114.29     73.39 o 
  -2   6  13      132.23      129.34     44.04 o 
  -1   6  13       19.58      -21.99     36.94 o 
   0   6  13        1.62      -31.23     37.30 o 
   1   6  13      976.70     1054.68     67.64 o 
   2   6  13      930.24      989.87     63.63 o 
   3   6  13      528.75      576.08     51.65 o 
   4   6  13      190.32      192.57     38.19 o 
   5   6  13      522.25      608.10     82.74 o 
   6   6  13      493.68      616.22     86.51 o 
   7   6  13      536.42      447.46     62.50 o 
   8   6  13      154.52      181.28     53.48 o 
  -5   7  13      334.39      325.79    107.33 o 
  -4   7  13      355.91      153.87     98.17 o 
  -3   7  13        5.88       -9.50     93.23 o 
  -2   7  13      462.12      457.93    125.40 o 
  -1   7  13       10.46      -34.49     70.56 o 
   0   7  13        0.18       15.31     41.42 o 
   1   7  13      129.64      186.80     41.17 o 
   2   7  13      144.98      143.05     38.72 o 
   3   7  13        6.94       21.31     33.10 o 
   4   7  13      155.59      143.28     39.95 o 
   5   7  13        4.12      -30.89     33.25 o 
   6   7  13       92.13       83.69     71.75 o 
   7   7  13        4.57      -39.24     40.68 o 
  -3   8  13       17.99      -20.51     99.11 o 
  -2   8  13      263.45      301.04    121.97 o 
  -1   8  13      148.58      189.08    128.18 o 
   0   8  13       68.25       88.55     50.00 o 
   1   8  13      337.28      410.90     52.37 o 
   2   8  13        3.62        2.47     34.96 o 
   3   8  13      140.98      161.48     60.87 o 
   4   8  13       20.81      -23.50     37.24 o 
   5   8  13       38.13       19.69     46.54 o 
   6   8  13       46.77       -7.77     46.69 o 
  -2   9  13       72.43       19.98    106.39 o 
   0   9  13       25.61       23.05    104.13 o 
   1   9  13     1177.12     1738.71     98.07 o 
   2   9  13      282.11      370.14     54.81 o 
   3   9  13       33.65       46.93     42.79 o 
   4   9  13      270.58      315.77     66.62 o 
  -2  -8  14      783.98      780.32    103.36 o 
  -1  -8  14       21.59      -59.64     57.98 o 
   0  -8  14      367.34      336.64    121.27 o 
   1  -8  14        2.00      -56.81     87.97 o 
  -4  -7  14      504.68      411.91     86.34 o 
  -3  -7  14       38.03       31.63     65.72 o 
  -2  -7  14       62.18       44.58     63.79 o 
  -1  -7  14        9.20       -0.10     54.50 o 
   0  -7  14      424.08      317.07     71.69 o 
   1  -7  14      527.70      364.30    110.09 o 
   2  -7  14        5.30       21.42     86.53 o 
   3  -7  14       18.69       12.37     82.71 o 
   4  -7  14      100.33      137.34     92.95 o 
  -5  -6  14      283.92      252.56     75.62 o 
  -4  -6  14       10.09     -105.85     70.75 o 
  -3  -6  14        9.97       11.58     57.42 o 
  -2  -6  14       66.74       81.68     60.38 o 
  -1  -6  14       36.87        6.87     52.49 o 
   0  -6  14       41.26       25.43     50.16 o 
   1  -6  14        7.45      -22.17     40.59 o 
   2  -6  14       64.53      108.98     85.83 o 
   3  -6  14      195.67      204.10     88.18 o 
   4  -6  14      448.67      396.70    104.17 o 
  -6  -5  14      541.45      488.99     79.39 o 
  -5  -5  14      231.05      224.04     67.50 o 
  -4  -5  14      197.09      154.06    103.26 o 
  -3  -5  14     1191.74     1161.75    106.45 o 
  -2  -5  14      619.99      543.69     78.35 o 
  -1  -5  14      311.94      236.15     61.29 o 
   0  -5  14       30.74       20.86     47.35 o 
   1  -5  14      374.53      445.78    100.26 o 
   2  -5  14       17.96        5.87     51.10 o 
   3  -5  14      789.77      932.14    126.37 o 
   4  -5  14      122.12      133.11     78.23 o 
   5  -5  14       49.28       43.10     47.03 o 
   6  -5  14      143.87      169.96     94.45 o 
  -7  -4  14       17.89       21.83     64.10 o 
  -6  -4  14       68.79       94.70     62.35 o 
  -5  -4  14     1332.90     1133.05     99.08 o 
  -4  -4  14      192.58      193.61     60.66 o 
  -3  -4  14     1104.02     1004.53     95.57 o 
  -2  -4  14      148.43      142.19     55.48 o 
  -1  -4  14      342.53      184.70     56.52 o 
   0  -4  14      722.08      787.65     78.97 o 
   1  -4  14     1247.19     1368.17     97.84 o 
   2  -4  14       57.50      116.03     45.48 o 
   3  -4  14        4.26        4.32     40.51 o 
   4  -4  14       95.51       66.63     34.08 o 
   5  -4  14       90.17       53.78     43.60 o 
   6  -4  14      371.01      381.82     62.26 o 
   7  -4  14       14.64        0.58     50.74 o 
  -7  -3  14      130.45       28.06    141.60 o 
  -6  -3  14       29.67       -1.19     76.85 o 
  -5  -3  14     1381.14     1328.57    109.39 o 
  -4  -3  14     1022.84      918.01     86.13 o 
  -3  -3  14       11.36       82.31     64.67 o 
  -2  -3  14      584.79      647.06     74.48 o 
  -1  -3  14      274.37      322.27     76.65 o 
   0  -3  14      415.13      443.83     61.74 o 
   1  -3  14     1866.94     1737.48     89.21 o 
   2  -3  14       68.98      119.08     34.99 o 
   3  -3  14      415.62      407.39     32.13 o 
   4  -3  14      784.18      780.59     42.14 o 
   5  -3  14       74.07       45.71     68.03 o 
   6  -3  14      224.55      220.45     53.89 o 
   7  -3  14        4.71      -68.32     45.55 o 
   8  -3  14      230.09      191.05     62.61 o 
  -7  -2  14       23.20      -63.71    166.94 o 
  -6  -2  14        0.79      -36.79     51.30 o 
  -5  -2  14       60.92        2.95     61.38 o 
  -4  -2  14      437.40      321.83     63.17 o 
  -3  -2  14       81.86       67.89     47.41 o 
  -2  -2  14     1296.76     1208.52     89.00 o 
  -1  -2  14     1380.30     1300.40     76.03 o 
   0  -2  14       69.45       54.86     33.06 o 
   1  -2  14      408.02      367.40     46.45 o 
   2  -2  14      324.48      323.83     28.26 o 
   3  -2  14      759.83      718.86     45.55 o 
   4  -2  14     2418.73     2467.00     77.63 o 
   5  -2  14      144.39       73.02     33.47 o 
   6  -2  14      760.95      774.62     71.74 o 
   7  -2  14      137.90       29.65     87.27 o 
   8  -2  14       57.20      -12.29     51.99 o 
  -7  -1  14       13.04      -38.02    195.70 o 
  -6  -1  14       95.85      -20.43     77.74 o 
  -5  -1  14      498.97      432.09     70.07 o 
  -4  -1  14       14.28      -28.88     54.72 o 
  -3  -1  14      368.99      275.61     58.69 o 
  -2  -1  14      177.11      222.11     40.50 o 
  -1  -1  14      497.19      570.25     94.90 o 
   0  -1  14      128.91       70.04     34.50 o 
   1  -1  14       44.61       25.31     22.89 o 
   2  -1  14      112.96       84.82     23.24 o 
   3  -1  14       36.00       33.27     21.40 o 
   4  -1  14      560.57      602.63     54.63 o 
   5  -1  14      151.49      126.48     38.11 o 
   6  -1  14      188.11      220.54     74.63 o 
   7  -1  14      618.11      650.12    134.55 o 
   8  -1  14       15.01      -32.41     49.13 o 
  -7   0  14       13.67     -123.79    118.39 o 
  -6   0  14      138.86      121.82     60.22 o 
  -5   0  14      835.06      822.49     87.56 o 
  -4   0  14       40.07      -14.57     48.69 o 
  -3   0  14      860.03      796.59     64.55 o 
  -2   0  14        5.00      -36.11     32.22 o 
  -1   0  14       23.64        3.17     31.53 o 
   0   0  14        2.22      -20.60     22.84 o 
   1   0  14       70.25       59.95     25.30 o 
   2   0  14      320.05      346.95     30.10 o 
   3   0  14      689.46      665.16     38.40 o 
   4   0  14      436.10      480.85     34.69 o 
   5   0  14        1.18      -12.76     24.14 o 
   6   0  14      424.64      417.24     42.70 o 
   7   0  14      135.46      110.69     86.45 o 
   8   0  14        2.33      -73.23     48.82 o 
  -7   1  14      685.42      515.82    286.09 o 
  -6   1  14       38.62       38.84     59.95 o 
  -5   1  14      555.19      547.99     79.74 o 
  -4   1  14       33.73       -4.65     38.85 o 
  -3   1  14      461.69      402.84     53.30 o 
  -2   1  14     2340.47     2105.67     99.57 o 
  -1   1  14     1838.85     1778.75     68.34 o 
   0   1  14      266.65      257.94     36.98 o 
   1   1  14     1914.10     2024.71     75.28 o 
   2   1  14      191.87      201.17     30.88 o 
   3   1  14     2104.88     2101.76     69.46 o 
   4   1  14      807.70      823.40     49.33 o 
   5   1  14       15.61       36.18     29.14 o 
   6   1  14      359.87      406.26     43.30 o 
   7   1  14       44.93       96.55     50.30 o 
   8   1  14        0.05       38.01     51.69 o 
   9   1  14       99.73       49.66     60.51 o 
  -7   2  14      647.15      749.41    125.50 o 
  -6   2  14        2.97       39.96     60.82 o 
  -5   2  14      282.41      379.94     85.01 o 
  -4   2  14      510.15      536.26     57.35 o 
  -3   2  14       27.17       44.15     44.61 o 
  -2   2  14     2637.88     2707.42     92.93 o 
  -1   2  14       54.20      100.41     28.78 o 
   0   2  14     1967.05     1972.58     69.64 o 
   1   2  14     1680.24     1719.95     66.82 o 
   2   2  14      378.11      445.66     42.77 o 
   3   2  14      549.17      646.46     60.28 o 
   4   2  14        5.69       23.90     28.50 o 
   5   2  14      140.77      138.75     33.49 o 
   6   2  14      629.06      672.01     50.43 o 
   7   2  14      805.98      840.12     57.73 o 
   8   2  14        8.88       77.13     54.27 o 
   9   2  14        1.97      -27.27     53.77 o 
  -7   3  14        2.48       35.35     75.80 o 
  -6   3  14      215.08      168.79     80.65 o 
  -5   3  14       55.53       77.24     47.75 o 
  -4   3  14      294.83      430.63     51.03 o 
  -3   3  14       87.64      144.39     50.00 o 
  -2   3  14       27.17       92.60     68.62 o 
  -1   3  14       42.66       54.77     22.66 o 
   0   3  14        7.69      -18.17     23.06 o 
   1   3  14     1629.01     1608.61     76.58 o 
   2   3  14      569.64      644.76     63.21 o 
   3   3  14        7.59      -29.43     30.80 o 
   4   3  14      294.06      359.77     45.07 o 
   5   3  14      567.34      540.20     51.52 o 
   6   3  14      374.33      420.79     43.18 o 
   7   3  14      647.01      816.98     56.87 o 
   8   3  14        3.38       -0.93     39.64 o 
  -6   4  14        3.63      -35.15     70.54 o 
  -5   4  14       24.61       21.39     78.76 o 
  -4   4  14       57.73       85.42     37.67 o 
  -3   4  14      153.31      183.85     34.69 o 
  -2   4  14      296.46      301.70     40.47 o 
  -1   4  14      580.41      602.72     42.43 o 
   0   4  14      395.18      461.51     45.15 o 
   1   4  14      430.48      350.47     42.24 o 
   2   4  14       47.66       39.00     32.36 o 
   3   4  14       43.45       74.75     41.94 o 
   4   4  14     1715.02     1904.56     90.59 o 
   5   4  14      437.93      431.82     47.79 o 
   6   4  14       28.77       62.58     39.74 o 
   7   4  14      103.95      140.36     38.87 o 
   8   4  14       13.14       57.23     35.82 o 
  -6   5  14       26.69       38.81     72.97 o 
  -5   5  14      188.25      141.37     76.75 o 
  -4   5  14        6.95        2.55     31.11 o 
  -3   5  14       66.89       45.95     30.22 o 
  -2   5  14      246.89      400.38     55.83 o 
  -1   5  14       42.83       42.47     40.77 o 
   0   5  14        6.42      -14.46     31.78 o 
   1   5  14      305.87      276.85     49.34 o 
   2   5  14       14.95       32.71     31.57 o 
   3   5  14       18.71       29.20     29.01 o 
   4   5  14       15.71        0.83     28.82 o 
   5   5  14       11.53       20.52     32.19 o 
   6   5  14      531.30      570.73     53.99 o 
   7   5  14      564.85      626.64     58.22 o 
   8   5  14        7.40        1.64    103.29 o 
  -5   6  14      333.23      218.41    113.95 o 
  -4   6  14      533.60      396.66    104.79 o 
  -3   6  14        5.18       21.19     49.47 o 
  -2   6  14      504.66      599.19     66.97 o 
  -1   6  14        2.36      -12.99     39.41 o 
   0   6  14      742.01      733.01     59.52 o 
   1   6  14      871.66      916.83    134.98 o 
   2   6  14       86.45       78.96     35.93 o 
   3   6  14        3.78       10.41     31.20 o 
   4   6  14      301.95      337.28     44.74 o 
   5   6  14       42.77       22.65     36.99 o 
   6   6  14      521.57      538.79     72.12 o 
   7   6  14       99.48       97.54     39.62 o 
  -4   7  14      484.76      208.46    106.80 o 
  -3   7  14        3.07     -109.92     91.14 o 
  -2   7  14      337.01      309.29     58.62 o 
  -1   7  14      380.72      356.95     59.81 o 
   0   7  14       56.93       43.23     39.78 o 
   1   7  14      152.19      184.30     44.33 o 
   2   7  14       32.47       24.52     35.66 o 
   3   7  14       58.71       98.31     37.72 o 
   4   7  14      442.88      449.71     51.87 o 
   5   7  14      315.31      316.60     47.83 o 
   6   7  14       45.13       33.47     38.52 o 
   7   7  14       36.75        7.89     47.62 o 
  -3   8  14       96.66      -40.99    108.65 o 
  -2   8  14       74.99        1.40    109.27 o 
  -1   8  14      249.83      249.26     63.08 o 
   0   8  14       38.85       57.29     42.74 o 
   1   8  14      445.74      450.93     70.17 o 
   2   8  14      233.26      312.01     49.66 o 
   3   8  14        6.40      -12.73     36.71 o 
   4   8  14      352.14      397.91     63.37 o 
   5   8  14      390.15      360.35     54.66 o 
   0   9  14      119.84       78.35     49.33 o 
   1   9  14      189.01      341.82     55.88 o 
   2   9  14      292.95      517.84     61.43 o 
   3   9  14      183.98      184.77     51.02 o 
  -3  -7  15      233.18      193.91     77.60 o 
  -2  -7  15       84.37        2.82     61.12 o 
  -1  -7  15      430.93      292.41     74.34 o 
   0  -7  15      390.20      265.44     69.27 o 
   1  -7  15      171.40       -5.26     88.88 o 
   2  -7  15        0.43      -58.46     81.07 o 
   3  -7  15        6.24       52.50     91.01 o 
  -4  -6  15       70.92       37.19     85.55 o 
  -3  -6  15      453.32      375.98     79.63 o 
  -2  -6  15      516.04      545.19     84.47 o 
  -1  -6  15       21.83       -2.39     55.85 o 
   0  -6  15      200.96      267.14     65.13 o 
   1  -6  15      277.63      324.26     62.34 o 
   2  -6  15      268.48      233.95     99.98 o 
   3  -6  15      629.65      519.69    110.87 o 
   4  -6  15       46.23       57.22     86.16 o 
  -5  -5  15      466.85      430.98     82.41 o 
  -4  -5  15       27.71        3.38     58.27 o 
  -3  -5  15      267.51      174.10     66.42 o 
  -2  -5  15      578.49      509.69     77.82 o 
  -1  -5  15       66.22      124.58     57.11 o 
   0  -5  15      375.76      454.95     69.53 o 
   1  -5  15      636.43      789.79    157.24 o 
   2  -5  15       86.41      139.49     50.75 o 
   3  -5  15      289.66      318.43     93.32 o 
   4  -5  15      314.42      390.16     99.69 o 
   5  -5  15       69.27       87.40     81.02 o 
   6  -5  15      344.10      432.76     86.35 o 
  -6  -4  15      145.83       42.98     60.43 o 
  -5  -4  15      466.69      452.09     85.23 o 
  -4  -4  15      152.97      127.24     58.39 o 
  -3  -4  15        9.20       15.72     52.58 o 
  -2  -4  15        3.67       -7.53     50.46 o 
  -1  -4  15       24.54      120.09     53.19 o 
   0  -4  15      127.83      189.23     52.46 o 
   1  -4  15      639.81      700.07     76.92 o 
   2  -4  15      268.88      304.69     59.21 o 
   3  -4  15       51.24      120.33     49.06 o 
   4  -4  15      710.48      898.63    122.34 o 
   5  -4  15       88.49      109.06     40.21 o 
   6  -4  15      663.33      701.07     74.02 o 
  -6  -3  15      153.21      149.54    134.42 o 
  -5  -3  15      386.97      400.32     73.72 o 
  -4  -3  15       18.35       58.00     53.99 o 
  -3  -3  15      440.77      426.44     78.13 o 
  -2  -3  15        9.88      -24.13     45.07 o 
  -1  -3  15       49.33       63.07     44.47 o 
   0  -3  15      405.85      443.96     64.99 o 
   1  -3  15        4.90       21.94     42.99 o 
   2  -3  15        2.72       -4.56     30.73 o 
   3  -3  15      244.81      204.13     51.12 o 
   4  -3  15      832.92      773.84     42.63 o 
   5  -3  15       40.04       54.94     41.98 o 
   6  -3  15      133.76       76.80     78.60 o 
   7  -3  15      139.29       83.51     54.77 o 
  -7  -2  15      168.54      221.92     75.82 o 
  -6  -2  15      177.49       62.39    126.53 o 
  -5  -2  15      476.15      347.39    136.64 o 
  -4  -2  15       79.79       70.69     53.99 o 
  -3  -2  15      678.79      759.29    148.35 o 
  -2  -2  15      287.45      319.71     72.64 o 
  -1  -2  15       69.47       72.06     36.97 o 
   0  -2  15     1103.88     1047.05     72.42 o 
   1  -2  15      130.55       86.26     36.77 o 
   2  -2  15      132.67       77.97     34.58 o 
   3  -2  15      471.18      434.53     33.65 o 
   4  -2  15      309.32      318.60     31.76 o 
   5  -2  15        1.82      -26.65     32.46 o 
   6  -2  15       98.24      100.48     78.58 o 
   7  -2  15       87.20       59.71     57.76 o 
   8  -2  15      110.51      100.04     58.13 o 
  -7  -1  15        7.58       27.67     80.33 o 
  -6  -1  15      358.28      365.39     74.14 o 
  -5  -1  15      979.51      841.31     89.56 o 
  -4  -1  15      861.27      777.81     86.88 o 
  -3  -1  15       68.97       37.64     48.38 o 
  -2  -1  15     1270.74     1249.41    164.95 o 
  -1  -1  15      118.90       83.03     49.40 o 
   0  -1  15     2709.45     2325.19    177.57 o 
   1  -1  15      526.38      570.70     52.73 o 
   2  -1  15       25.37       -7.80     21.53 o 
   3  -1  15      488.91      504.70     41.68 o 
   4  -1  15      184.68      193.27     36.26 o 
   5  -1  15       63.14       22.72     30.66 o 
   6  -1  15      270.99      299.73     56.21 o 
   7  -1  15        6.42      -20.79     64.97 o 
   8  -1  15        0.15      -40.91     51.12 o 
  -7   0  15       41.19      -86.36    170.70 o 
  -6   0  15        1.12       29.03     62.88 o 
  -5   0  15     1127.12     1160.44    106.29 o 
  -4   0  15      273.60      295.97     65.20 o 
  -3   0  15      113.37       76.55     41.37 o 
  -2   0  15     1601.87     1422.25    120.36 o 
  -1   0  15      277.06      242.05     42.88 o 
   0   0  15      216.00      201.66     41.33 o 
   1   0  15       34.49       -8.29     24.14 o 
   2   0  15       63.74       30.10     26.48 o 
   3   0  15     1815.05     1666.45     60.82 o 
   4   0  15     1593.84     1601.92     60.80 o 
   5   0  15       14.57      -14.59     27.69 o 
   6   0  15      480.06      504.31     46.90 o 
   7   0  15       20.10      -27.10     49.17 o 
   8   0  15      220.77      318.89     66.49 o 
  -7   1  15      524.67      481.53    211.89 o 
  -6   1  15        8.91       32.14     63.02 o 
  -5   1  15       97.43       57.68     60.35 o 
  -4   1  15        7.60       38.39     41.59 o 
  -3   1  15      460.72      486.89     56.27 o 
  -2   1  15     2205.45     1924.53     98.29 o 
  -1   1  15      266.75      359.98     73.35 o 
   0   1  15      510.54      511.59     38.66 o 
   1   1  15       25.45        9.73     26.47 o 
   2   1  15      562.50      559.00     39.56 o 
   3   1  15      174.40      200.23     32.59 o 
   4   1  15     1164.24     1286.88     61.59 o 
   5   1  15      139.67      161.79     34.78 o 
   6   1  15      462.78      560.49     71.25 o 
   7   1  15      448.74      621.53     91.84 o 
   8   1  15        4.92      -16.37     55.96 o 
  -7   2  15      137.07       90.77     86.08 o 
  -6   2  15       28.13      129.07    179.01 o 
  -5   2  15       66.50      212.54     65.38 o 
  -4   2  15      114.61      123.75     56.58 o 
  -3   2  15      281.61      286.90     47.84 o 
  -2   2  15      132.50      124.75     55.50 o 
  -1   2  15       24.11        4.94     26.99 o 
   0   2  15        2.04      -12.87     25.08 o 
   1   2  15      870.85      888.41     59.09 o 
   2   2  15       22.08       14.98     30.64 o 
   3   2  15       50.11       15.32     49.24 o 
   4   2  15        3.19       -0.50     31.43 o 
   5   2  15        4.97       57.37     32.14 o 
   6   2  15      817.59      843.06     57.39 o 
   7   2  15     1030.29     1095.33     79.12 o 
   8   2  15       74.68       40.60     90.05 o 
  -6   3  15      113.19       98.50     79.01 o 
  -5   3  15      784.73      950.55    130.95 o 
  -4   3  15      231.83      294.10     49.37 o 
  -3   3  15      336.28      402.22     71.77 o 
  -2   3  15     1097.38     1159.35     58.43 o 
  -1   3  15       71.12       91.56     28.03 o 
   0   3  15     1308.32     1478.29     77.57 o 
   1   3  15      803.74      880.31     74.17 o 
   2   3  15      298.62      255.10     71.75 o 
   3   3  15       18.89       75.61     35.24 o 
   4   3  15      201.54      220.83     42.53 o 
   5   3  15       87.34      101.37     38.08 o 
   6   3  15      151.78      184.03     38.07 o 
   7   3  15       32.97      135.23     41.62 o 
   8   3  15        1.72       50.76     51.90 o 
  -6   4  15        2.09       20.06     72.23 o 
  -5   4  15      157.62       94.17     51.74 o 
  -4   4  15       35.63        9.17     35.84 o 
  -3   4  15      301.60      317.52     45.50 o 
  -2   4  15      599.98      639.68     54.16 o 
  -1   4  15      120.70      100.85     35.62 o 
   0   4  15      139.81      162.06     37.61 o 
   1   4  15      379.22      469.97     47.39 o 
   2   4  15        4.91      -15.59     31.38 o 
   3   4  15      135.87      180.79     39.30 o 
   4   4  15     1077.11     1125.15    101.77 o 
   5   4  15        0.30       14.63     32.75 o 
   6   4  15       68.83       73.63     36.65 o 
   7   4  15       57.92      102.32     64.08 o 
   8   4  15        3.17       34.80     63.90 o 
  -5   5  15      162.86      192.84     79.50 o 
  -4   5  15      312.99      364.58     49.73 o 
  -3   5  15        9.23       14.55     37.96 o 
  -2   5  15      279.32      312.48     58.21 o 
  -1   5  15      330.40      323.19     44.79 o 
   0   5  15      463.89      438.03     49.40 o 
   1   5  15      607.46      572.94     52.33 o 
   2   5  15      569.76      610.08     56.15 o 
   3   5  15        6.34      -27.26     30.70 o 
   4   5  15      811.43      791.40     60.04 o 
   5   5  15       54.27       76.33     35.66 o 
   6   5  15      789.24      912.34     67.18 o 
   7   5  15      674.57      750.97     64.12 o 
  -4   6  15      196.56       41.11     91.80 o 
  -3   6  15        6.15       73.37     41.80 o 
  -2   6  15      262.44      260.26    110.36 o 
  -1   6  15        1.60        8.67     41.68 o 
   0   6  15       26.33       74.50     38.11 o 
   1   6  15       81.62       74.60     38.33 o 
   2   6  15      416.52      529.63     73.65 o 
   3   6  15        5.52      -20.10     32.08 o 
   4   6  15      376.85      376.67     53.74 o 
   5   6  15      506.72      622.52     56.56 o 
   6   6  15      255.82      312.13     55.00 o 
   7   6  15      585.07      563.67     59.99 o 
  -3   7  15      176.74      130.27    109.06 o 
  -2   7  15      313.30      317.45    110.09 o 
  -1   7  15      155.83       59.19     81.48 o 
   0   7  15       18.81        6.41     38.96 o 
   1   7  15       20.92        7.25     38.56 o 
   2   7  15        2.73      -25.32     41.99 o 
   3   7  15        0.65       56.54     36.76 o 
   4   7  15      233.23      305.40     47.98 o 
   5   7  15      220.61      167.54     43.97 o 
   6   7  15      161.35      189.30     46.06 o 
  -2   8  15       33.47        9.66    116.62 o 
  -1   8  15       24.57      -39.44     49.59 o 
   0   8  15      242.80      266.96     58.09 o 
   1   8  15       95.09      110.79     47.06 o 
   2   8  15       70.57      115.01     44.29 o 
   3   8  15       24.34       49.95     48.74 o 
   4   8  15       21.69      102.88     43.07 o 
   5   8  15       92.28      122.80     45.48 o 
  -1  -7  16       77.73      -47.79     61.08 o 
   0  -7  16      368.22      274.80     70.13 o 
   1  -7  16      339.64      329.44    121.15 o 
  -3  -6  16      512.20      490.22     96.77 o 
  -2  -6  16       49.81      -69.55     55.81 o 
  -1  -6  16        4.07      -21.21     55.07 o 
   0  -6  16       39.39      -18.29     46.68 o 
   1  -6  16        2.25       93.76     48.43 o 
   2  -6  16      211.09      118.68     95.70 o 
   3  -6  16       96.77       98.54     93.32 o 
   4  -6  16      193.47      107.38     95.62 o 
  -4  -5  16      213.49      136.16     67.38 o 
  -3  -5  16      218.46      157.21     68.00 o 
  -2  -5  16       25.09      -37.89     49.69 o 
  -1  -5  16      247.35      174.66     60.20 o 
   0  -5  16      425.35      495.36     89.39 o 
   1  -5  16       25.26      146.78     53.47 o 
   2  -5  16      357.48      376.00     67.19 o 
   3  -5  16      152.12       97.10     89.12 o 
   4  -5  16      183.18       15.95     80.86 o 
   5  -5  16      118.84      153.46     93.03 o 
  -5  -4  16     1526.87     1460.90    116.82 o 
  -4  -4  16       94.86      -10.15     57.12 o 
  -3  -4  16      858.89      710.96     87.91 o 
  -2  -4  16      242.02      219.33     64.03 o 
  -1  -4  16      733.69      822.24    139.97 o 
   0  -4  16      654.84      728.11    155.99 o 
   1  -4  16      108.18      135.76     79.87 o 
   2  -4  16        0.72       44.30     46.24 o 
   3  -4  16      194.67      153.27     51.83 o 
   4  -4  16        1.85       50.97     74.24 o 
   5  -4  16       28.75       63.43     80.61 o 
   6  -4  16        7.17      -12.38     70.56 o 
  -6  -3  16       26.19      -81.24    110.93 o 
  -5  -3  16      488.05      360.47     74.36 o 
  -4  -3  16       46.18       18.08     50.97 o 
  -3  -3  16     1489.50     1400.77    302.69 o 
  -2  -3  16      615.90      617.14     77.95 o 
  -1  -3  16        8.69       -6.68     40.69 o 
   0  -3  16      458.42      422.01     68.85 o 
   1  -3  16      115.65       60.37     37.24 o 
   2  -3  16      220.30      227.38     53.63 o 
   3  -3  16     1213.59     1175.62     75.01 o 
   4  -3  16      361.43      385.57     60.57 o 
   5  -3  16        1.74       -3.24     35.65 o 
   6  -3  16       51.15       57.95     42.04 o 
   7  -3  16        1.05      -60.64     48.75 o 
  -6  -2  16        2.40      -41.29    109.27 o 
  -5  -2  16      152.70       93.73     75.19 o 
  -4  -2  16      180.28       96.38    128.65 o 
  -3  -2  16        4.28      -22.63     42.88 o 
  -2  -2  16      745.29      797.11     83.26 o 
  -1  -2  16      168.40      145.68     42.93 o 
   0  -2  16      686.93      583.27     68.86 o 
   1  -2  16      544.70      453.11     52.17 o 
   2  -2  16        9.69       -6.27     31.79 o 
   3  -2  16      552.17      522.06     52.39 o 
   4  -2  16       23.23        3.60     23.49 o 
   5  -2  16       21.39       18.55     34.68 o 
   6  -2  16      602.70      747.52     61.49 o 
   7  -2  16      185.05      129.65     56.77 o 
  -6  -1  16      415.87      329.54    125.79 o 
  -5  -1  16      336.64      356.53     72.93 o 
  -4  -1  16      285.51      213.28     62.73 o 
  -3  -1  16       41.63       35.02     50.41 o 
  -2  -1  16        5.59       46.38     38.53 o 
  -1  -1  16       70.70       13.73     37.02 o 
   0  -1  16      632.49      612.26     58.52 o 
   1  -1  16      301.24      281.93     44.71 o 
   2  -1  16      287.44      280.94     50.64 o 
   3  -1  16      125.90      140.18     27.01 o 
   4  -1  16      748.42      768.55     43.56 o 
   5  -1  16       70.91       30.58     32.47 o 
   6  -1  16      521.41      505.46     72.60 o 
   7  -1  16      196.61      158.87     57.89 o 
  -6   0  16      413.59      427.17    119.46 o 
  -5   0  16      560.46      586.43     87.46 o 
  -4   0  16       10.11       80.18     60.19 o 
  -3   0  16      602.41      593.16     62.23 o 
  -2   0  16      574.89      585.93     58.22 o 
  -1   0  16      397.89      349.92     49.15 o 
   0   0  16      126.36       73.51     37.53 o 
   1   0  16      185.89      201.90     41.79 o 
   2   0  16       12.22      -21.54     25.64 o 
   3   0  16     1192.10     1269.67     53.41 o 
   4   0  16     1132.14     1227.48    103.62 o 
   5   0  16       11.89      -29.08     31.68 o 
   6   0  16       22.63       20.97     63.34 o 
   7   0  16       56.13       83.62     55.08 o 
   8   0  16       36.32       17.33     53.89 o 
  -6   1  16      188.46      167.62     78.72 o 
  -5   1  16      557.16      541.14     86.33 o 
  -4   1  16        2.82       46.39     43.99 o 
  -3   1  16     2138.85     2079.89    106.89 o 
  -2   1  16     1047.86     1127.25     76.61 o 
  -1   1  16      473.46      476.26     51.59 o 
   0   1  16      342.36      317.29     45.70 o 
   1   1  16       99.79       61.51     32.92 o 
   2   1  16        0.14      -26.27     17.51 o 
   3   1  16      784.16      964.27    112.70 o 
   4   1  16      258.67      275.53     37.25 o 
   5   1  16        0.67      -14.22     29.27 o 
   6   1  16      130.43      118.44     36.75 o 
   7   1  16       57.97      130.30     65.47 o 
   8   1  16       52.90       46.93     60.70 o 
  -6   2  16       29.48        7.65     79.38 o 
  -5   2  16      584.27      695.62    315.96 o 
  -4   2  16      240.46      322.28     54.64 o 
  -3   2  16      106.36      147.50     55.10 o 
  -2   2  16      436.12      543.61     56.29 o 
  -1   2  16      499.13      585.78     55.73 o 
   0   2  16       65.60       46.47     28.25 o 
   1   2  16     1920.60     1799.76    112.12 o 
   2   2  16       17.09        4.34     31.53 o 
   3   2  16      576.47      656.34     54.37 o 
   4   2  16      431.76      498.15     50.93 o 
   5   2  16      383.55      381.98     43.38 o 
   6   2  16      565.14      571.14     51.87 o 
   7   2  16      160.84      212.23     46.73 o 
   8   2  16       38.17      -41.99     57.30 o 
  -6   3  16       13.18      107.66     82.05 o 
  -5   3  16      101.43      380.28    231.04 o 
  -4   3  16       22.89       58.57     63.47 o 
  -3   3  16       81.42      111.85     41.45 o 
  -2   3  16     1519.01     1494.15     83.23 o 
  -1   3  16     1114.20     1116.22     56.72 o 
   0   3  16      153.19       89.72     55.38 o 
   1   3  16      973.25      983.63     63.12 o 
   2   3  16       22.47       38.62     34.67 o 
   3   3  16      803.18      923.83     73.95 o 
   4   3  16      912.15      937.51     66.51 o 
   5   3  16       38.99       10.48     47.24 o 
   6   3  16       24.76       97.30     40.41 o 
   7   3  16       60.67       62.55     56.23 o 
   8   3  16       15.14       35.19     52.99 o 
  -5   4  16        2.43       -0.45     66.47 o 
  -4   4  16        1.24      -15.83     40.14 o 
  -3   4  16      247.98      225.45     44.00 o 
  -2   4  16      153.29      111.24     28.69 o 
  -1   4  16       51.92       30.26     33.99 o 
   0   4  16        1.27        1.39     32.94 o 
   1   4  16       92.64       92.86     36.09 o 
   2   4  16       93.76      108.36     37.23 o 
   3   4  16        1.80       28.02     35.53 o 
   4   4  16      196.27      210.75     43.73 o 
   5   4  16       12.25        9.84     35.99 o 
   6   4  16      285.15      365.48     55.31 o 
   7   4  16      204.42      227.77     52.83 o 
  -5   5  16      486.03      538.15    108.03 o 
  -4   5  16        3.59       34.38     48.16 o 
  -3   5  16       66.92      145.89     51.42 o 
  -2   5  16       57.54       57.29     45.96 o 
  -1   5  16      206.93      222.69     42.88 o 
   0   5  16      109.83      103.30     38.83 o 
   1   5  16       87.80      113.43     39.70 o 
   2   5  16     1165.29     1241.29    101.91 o 
   3   5  16       34.02       70.24     36.88 o 
   4   5  16      161.34      178.95     42.47 o 
   5   5  16       38.51       76.26     37.35 o 
   6   5  16      270.39      330.82     49.33 o 
   7   5  16      381.68      511.22     57.85 o 
  -3   6  16       10.63       81.99     44.56 o 
  -2   6  16      291.32      393.85     62.11 o 
  -1   6  16       46.98       16.27     46.75 o 
   0   6  16      124.06      124.11     41.57 o 
   1   6  16      347.57      345.57     56.21 o 
   2   6  16       53.91       69.99     40.47 o 
   3   6  16      969.97      973.31    114.06 o 
   4   6  16      294.69      331.95     48.55 o 
   5   6  16       41.93       52.04     37.30 o 
   6   6  16      254.85      270.87     48.24 o 
  -3   7  16      147.81      -36.87    108.07 o 
  -2   7  16      418.51      559.46     74.22 o 
  -1   7  16      240.67      284.99     52.12 o 
   0   7  16       46.32        3.03     41.51 o 
   1   7  16      170.44      214.80     49.10 o 
   2   7  16        0.57      -13.19     38.90 o 
   3   7  16      238.07      291.95     49.36 o 
   4   7  16      316.95      379.13     52.05 o 
   5   7  16       90.41      143.79     43.36 o 
  -1   8  16       46.54      -25.04     43.59 o 
   0   8  16        7.57      -22.37     74.74 o 
   1   8  16      481.50      558.16    114.62 o 
   2   8  16      599.78      659.56     80.26 o 
   3   8  16       51.62       52.73     43.86 o 
   4   8  16      137.57      199.79     58.40 o 
  -2  -6  17      157.19       63.44     64.20 o 
  -1  -6  17        3.85      -29.42     53.42 o 
   0  -6  17      344.33      362.37    170.00 o 
   1  -6  17       22.20      102.69     79.13 o 
   2  -6  17       88.13       44.60     97.02 o 
  -4  -5  17        8.77      -47.52     62.87 o 
  -3  -5  17      202.96       98.18     66.04 o 
  -2  -5  17       15.24      -33.61     53.35 o 
  -1  -5  17      198.55      213.54     64.92 o 
   0  -5  17      580.56      663.46     85.92 o 
   1  -5  17      400.74      389.36    125.34 o 
   2  -5  17        0.86       61.77     51.74 o 
   3  -5  17      779.86      695.19    126.94 o 
   4  -5  17      218.86      251.38    104.37 o 
  -4  -4  17       22.02      -20.55     58.83 o 
  -3  -4  17       65.45       32.72     56.92 o 
  -2  -4  17        2.76       15.98    101.02 o 
  -1  -4  17        1.41       13.28     47.32 o 
   0  -4  17       11.95        5.44     48.68 o 
   1  -4  17      546.55      519.46     75.86 o 
   2  -4  17        1.10       81.66     47.60 o 
   3  -4  17      602.88      649.19     77.33 o 
   4  -4  17       49.21       47.27     84.07 o 
   5  -4  17        7.16       52.17     82.18 o 
  -5  -3  17       59.34      -23.94     55.98 o 
  -4  -3  17      198.90      186.77     63.10 o 
  -3  -3  17      656.50      671.25     82.55 o 
  -2  -3  17       29.08      -32.91     60.29 o 
  -1  -3  17       25.06       12.69     77.10 o 
   0  -3  17       90.25       55.76     53.53 o 
   1  -3  17      144.96      110.94     95.10 o 
   2  -3  17       95.86      102.13     40.42 o 
   3  -3  17      645.38      613.11     59.15 o 
   4  -3  17      494.91      439.78     99.19 o 
   5  -3  17       38.60       62.73     76.01 o 
   6  -3  17       58.05      -23.69     40.15 o 
  -5  -2  17      555.31      475.15     81.31 o 
  -4  -2  17      105.63       49.91     55.05 o 
  -3  -2  17      469.83      487.12    119.61 o 
  -2  -2  17        9.04        4.15     55.52 o 
  -1  -2  17      232.48      200.13     60.77 o 
   0  -2  17      526.15      444.44     55.75 o 
   1  -2  17      356.39      302.38     58.12 o 
   2  -2  17        5.32       -7.90     34.47 o 
   3  -2  17       60.10       32.85     37.04 o 
   4  -2  17       67.94       20.59     35.21 o 
   5  -2  17       12.81        8.08     36.31 o 
   6  -2  17      120.48      116.53     53.92 o 
  -6  -1  17      891.40      791.79    104.11 o 
  -5  -1  17      639.76      637.80     91.48 o 
  -4  -1  17        2.43       42.09     57.12 o 
  -3  -1  17      193.21      188.35     63.48 o 
  -2  -1  17       60.99       91.22     42.84 o 
  -1  -1  17       90.35       69.61     40.50 o 
   0  -1  17      668.33      755.16     68.28 o 
   1  -1  17      764.11      771.53     64.65 o 
   2  -1  17      185.06      131.57     40.75 o 
   3  -1  17      844.89      845.48     62.80 o 
   4  -1  17       85.25       41.02     26.89 o 
   5  -1  17      429.48      390.91     42.82 o 
   6  -1  17       14.85      -25.65     46.79 o 
   7  -1  17       52.14       -8.02     52.40 o 
  -6   0  17       17.27      -57.09    108.55 o 
  -5   0  17      233.68      121.46     73.18 o 
  -4   0  17       50.82       57.50     77.14 o 
  -3   0  17      209.51      186.63     50.47 o 
  -2   0  17      954.39      992.54     96.76 o 
  -1   0  17       72.49       64.66     40.54 o 
   0   0  17        5.62      -10.72     35.69 o 
   1   0  17      525.90      502.42     54.15 o 
   2   0  17        4.17      -34.78     32.98 o 
   3   0  17     1754.86     1766.00     90.57 o 
   4   0  17      467.82      436.91     41.42 o 
   5   0  17      104.66      174.87     43.38 o 
   6   0  17       60.88       71.69     38.74 o 
   7   0  17       28.44       82.87     73.32 o 
  -6   1  17        2.33       -1.96     70.33 o 
  -5   1  17      718.84      651.02     94.13 o 
  -4   1  17      175.05      170.89     68.41 o 
  -3   1  17       49.36       64.49     45.34 o 
  -2   1  17      176.98      241.54     49.34 o 
  -1   1  17        8.05       30.94     38.41 o 
   0   1  17       57.50       53.29     36.78 o 
   1   1  17     1329.16     1343.15     78.06 o 
   2   1  17       12.97       -7.81     29.41 o 
   3   1  17      673.90      740.06     56.42 o 
   4   1  17      218.42      324.03    109.18 o 
   5   1  17      128.95      147.51     37.28 o 
   6   1  17      825.80     1029.48     96.36 o 
   7   1  17      271.64      304.62     73.91 o 
  -5   2  17      496.55      840.87    349.90 o 
  -4   2  17        2.10       67.86     81.93 o 
  -3   2  17      155.65      270.21     50.64 o 
  -2   2  17       43.23      123.50     42.35 o 
  -1   2  17      152.95      225.77     44.80 o 
   0   2  17        3.25       17.95     41.77 o 
   1   2  17       19.44       13.24     31.56 o 
   2   2  17       82.49       20.07     33.75 o 
   3   2  17      127.81      129.99     38.20 o 
   4   2  17      191.79      192.91     42.50 o 
   5   2  17        1.33       25.62     36.78 o 
   6   2  17       63.38      144.18     70.65 o 
   7   2  17      214.56      359.92    142.27 o 
  -5   3  17       23.87       63.09     56.56 o 
  -4   3  17      130.14      149.05     80.61 o 
  -3   3  17      593.54      625.88     88.17 o 
  -2   3  17      395.28      407.25     52.17 o 
  -1   3  17      566.22      494.93     66.35 o 
   0   3  17       54.47       22.10     27.77 o 
   1   3  17      121.75      158.70     38.80 o 
   2   3  17      107.04       74.88     36.96 o 
   3   3  17     1028.28     1209.87     74.24 o 
   4   3  17      187.00      151.87     41.53 o 
   5   3  17      306.72      315.57     50.30 o 
   6   3  17        3.56       41.25     45.09 o 
   7   3  17      223.87      291.85    171.44 o 
  -5   4  17      221.19      252.78     87.23 o 
  -4   4  17       13.07      -26.60     38.76 o 
  -3   4  17      646.45      739.74     81.27 o 
  -2   4  17     1041.36     1163.76    156.09 o 
  -1   4  17      213.33      191.25     35.16 o 
   0   4  17      496.44      540.17     52.69 o 
   1   4  17      420.84      471.62     53.68 o 
   2   4  17       18.87       19.57     35.32 o 
   3   4  17      595.26      657.79     59.35 o 
   4   4  17        2.10      -36.04     61.06 o 
   5   4  17      240.06      331.61     50.43 o 
   6   4  17      489.16      642.13    102.35 o 
   7   4  17       33.58       62.60     55.27 o 
  -4   5  17       64.54       57.58     54.07 o 
  -3   5  17      249.51      222.10     59.87 o 
  -2   5  17       98.49      119.73     49.62 o 
  -1   5  17        0.54       27.12     36.06 o 
   0   5  17      645.02      678.62     74.23 o 
   1   5  17      762.71      878.51     65.38 o 
   2   5  17      150.31      138.14     41.45 o 
   3   5  17      192.78      222.71     45.68 o 
   4   5  17       74.60      137.66     42.96 o 
   5   5  17       18.16       12.16     37.82 o 
   6   5  17      317.32      392.74     56.13 o 
  -3   6  17        8.88       -4.26     48.50 o 
  -2   6  17       70.06      130.73     43.74 o 
  -1   6  17       68.43       67.44     41.56 o 
   0   6  17       12.38       -1.07     38.29 o 
   1   6  17       88.44       16.74     40.52 o 
   2   6  17       81.19       92.45     42.87 o 
   3   6  17       50.79       61.17     41.08 o 
   4   6  17      294.68      337.54     52.74 o 
   5   6  17      234.35      202.65     48.18 o 
  -2   7  17      172.55      274.02     62.24 o 
  -1   7  17       19.26      -53.54     44.46 o 
   0   7  17        7.06       -6.39     40.83 o 
   1   7  17      203.71      162.14     48.35 o 
   2   7  17       22.49       27.39     41.87 o 
   3   7  17       21.55       33.72     42.77 o 
   4   7  17       69.15       26.45     42.14 o 
  -2  -5  18       17.95       44.70     59.43 o 
  -1  -5  18       49.23      127.29    100.00 o 
   0  -5  18      415.48      376.67     75.80 o 
   1  -5  18      278.07      278.71     69.46 o 
   2  -5  18       11.22       58.19     71.22 o 
   3  -5  18       83.73       20.80     91.34 o 
  -3  -4  18     1015.25      919.65    101.54 o 
  -2  -4  18      106.61      106.92     58.24 o 
  -1  -4  18       76.38       73.73     54.31 o 
   0  -4  18      173.91      194.87     64.60 o 
   1  -4  18       30.41      113.18     58.11 o 
   2  -4  18      395.48      446.23     72.10 o 
   3  -4  18       69.13       75.11     89.90 o 
   4  -4  18       34.80      -24.54     89.08 o 
  -4  -3  18       16.13       75.82     60.50 o 
  -3  -3  18      695.49      673.01     87.40 o 
  -2  -3  18      214.84      224.75     67.01 o 
  -1  -3  18       52.84      132.84     60.50 o 
   0  -3  18      545.89      429.22     76.03 o 
   1  -3  18       91.58      107.79     82.77 o 
   2  -3  18      453.35      381.33     53.80 o 
   3  -3  18       49.25      -54.70     36.46 o 
   4  -3  18        0.68       -4.19     76.34 o 
   5  -3  18      383.58      435.05    106.96 o 
  -5  -2  18      596.77      507.59     83.79 o 
  -4  -2  18      128.41      114.88     66.65 o 
  -3  -2  18        7.79      -35.50     53.54 o 
  -2  -2  18      124.20       49.10     57.82 o 
  -1  -2  18       12.68       27.58     53.35 o 
   0  -2  18     1293.01     1152.54     81.21 o 
   1  -2  18      999.50     1010.80     75.61 o 
   2  -2  18       32.60      -36.88     35.40 o 
   3  -2  18      202.34      192.61     45.72 o 
   4  -2  18       20.73      -20.04     34.99 o 
   6  -2  18        7.48      -33.31     49.41 o 
  -5  -1  18       16.87      -15.77     67.02 o 
  -4  -1  18       90.55       17.39     64.21 o 
  -3  -1  18       19.44      -14.00     70.60 o 
  -2  -1  18      244.49      208.82     50.17 o 
  -1  -1  18       25.76       10.46     39.76 o 
   0  -1  18      358.57      379.30     54.34 o 
   1  -1  18      148.64      105.74     42.26 o 
   2  -1  18      292.92      280.99     49.44 o 
   3  -1  18      946.93     1133.24     75.07 o 
   4  -1  18      532.39      614.35     70.95 o 
   5  -1  18       23.02      -44.70     46.41 o 
   6  -1  18      159.30      181.06     57.33 o 
  -5   0  18       82.44      125.30     76.14 o 
  -4   0  18      161.09      183.94     71.97 o 
  -3   0  18      379.29      355.06     57.71 o 
  -2   0  18      246.46      235.46     50.21 o 
  -1   0  18        1.25       65.34     40.68 o 
   0   0  18      224.72      194.49     72.85 o 
   1   0  18       30.98       18.78     38.24 o 
   2   0  18      186.75      153.66     41.66 o 
   3   0  18      327.04      359.63     60.12 o 
   4   0  18      331.96      324.20     49.45 o 
   5   0  18        2.83       -5.35     53.98 o 
   6   0  18      146.84      139.03     58.65 o 
  -5   1  18      824.18      868.97    108.59 o 
  -4   1  18        7.13      144.11     67.93 o 
  -3   1  18      206.36      237.74     62.22 o 
  -2   1  18      103.63       88.74     66.46 o 
  -1   1  18     1263.96     1412.83    115.75 o 
   0   1  18      886.84      900.40     68.00 o 
   1   1  18       27.36       38.24     43.32 o 
   2   1  18        0.32      -30.96     37.48 o 
   3   1  18        5.18      -11.31     31.82 o 
   4   1  18       39.94        2.52     54.42 o 
   5   1  18        3.41      -36.65     35.19 o 
   6   1  18      251.18      209.43     72.38 o 
   7   1  18       87.68      122.53     94.86 o 
  -5   2  18      688.97      990.34    251.89 o 
  -4   2  18      380.88      458.33    100.63 o 
  -3   2  18      407.00      494.96     61.47 o 
  -2   2  18      264.13      274.89     49.71 o 
  -1   2  18       29.73       90.66     41.98 o 
   0   2  18      224.30      233.62     55.87 o 
   1   2  18      703.06      648.28     74.41 o 
   2   2  18      116.78      198.78     56.06 o 
   3   2  18      944.27      957.79    131.86 o 
   4   2  18       41.62       50.39     38.18 o 
   5   2  18        3.24        6.24     41.08 o 
   6   2  18      176.08      353.67    151.71 o 
   7   2  18       40.14      133.76     92.41 o 
  -4   3  18        0.08       94.64     53.65 o 
  -3   3  18      423.87      564.88     66.68 o 
  -2   3  18      261.70      235.06     61.33 o 
  -1   3  18     1022.19     1065.85     93.70 o 
   0   3  18      210.53      183.32     77.92 o 
   1   3  18      264.53      259.20     42.82 o 
   2   3  18      493.40      495.37     53.99 o 
   3   3  18      805.92      875.22     66.44 o 
   4   3  18      204.82      186.30     44.96 o 
   5   3  18        0.95       21.62     40.49 o 
   6   3  18      195.17      232.52     99.06 o 
  -4   4  18        2.63       -8.59     54.52 o 
  -3   4  18       28.92       26.16     48.97 o 
  -2   4  18       18.26       29.07     48.07 o 
  -1   4  18      538.43      534.60     71.72 o 
   0   4  18       28.62       12.55     34.88 o 
   1   4  18      232.30      310.58     46.99 o 
   2   4  18        0.11       17.49     49.83 o 
   3   4  18       69.25       38.35     38.63 o 
   4   4  18       49.23        7.09     39.45 o 
   5   4  18       20.48       -0.97     40.30 o 
   6   4  18      530.93      621.24     67.36 o 
  -3   5  18      270.42      339.80     67.34 o 
  -2   5  18      343.76      382.42     71.88 o 
  -1   5  18        5.23       33.37     47.95 o 
   0   5  18      324.04      348.96     50.17 o 
   1   5  18       35.28       39.99     38.52 o 
   2   5  18       23.67      -12.48     37.95 o 
   3   5  18       33.16       35.47     65.25 o 
   4   5  18      310.33      271.67     51.59 o 
   5   5  18       25.60       53.69     44.59 o 
  -2   6  18      349.40      495.08     75.99 o 
  -1   6  18        3.88       17.46     40.12 o 
   0   6  18       37.20       22.17     41.32 o 
   1   6  18       21.71       -0.11     39.89 o 
   2   6  18        3.04       -3.84     39.89 o 
   3   6  18       88.21       95.10     44.75 o 
   4   6  18      123.64      170.96     50.08 o 
   0   7  18      182.44      266.43     53.93 o 
   1   7  18      762.54      960.99     76.64 o 
   2   7  18        2.00      -19.60     42.15 o 
   3   7  18       63.70       70.64     46.72 o 
  -2  -4  19      459.76      418.19     82.47 o 
  -1  -4  19       58.06      130.21     64.79 o 
   0  -4  19      315.82      345.98    107.05 o 
   1  -4  19       14.15       19.63    105.61 o 
   2  -4  19      360.00      439.73     87.21 o 
   3  -4  19      799.29     1078.69    153.66 o 
  -3  -3  19       76.49       67.66     62.09 o 
  -2  -3  19        1.09      -12.43     55.82 o 
  -1  -3  19      156.30      200.65     67.99 o 
   0  -3  19      213.18      129.02     62.40 o 
   1  -3  19      171.98      103.72     90.25 o 
   2  -3  19        1.71      -25.96     37.81 o 
   3  -3  19       47.83        3.53     83.86 o 
   4  -3  19       19.17       18.01     84.03 o 
  -4  -2  19      224.19      158.63     94.39 o 
  -3  -2  19       23.12       40.34     64.79 o 
  -2  -2  19        7.32       18.36     65.10 o 
  -1  -2  19       52.41       65.47     59.30 o 
   0  -2  19      615.59      554.60     63.99 o 
   1  -2  19       53.04       19.06     40.24 o 
   2  -2  19        1.04      -56.47     37.65 o 
   3  -2  19        8.24       -6.60     41.23 o 
   4  -2  19       15.90      -21.33     37.29 o 
  -4  -1  19      326.00      258.75     77.66 o 
  -3  -1  19      512.48      539.79    155.92 o 
  -2  -1  19      504.66      452.97     78.55 o 
  -1  -1  19      133.54      123.93     46.79 o 
   0  -1  19      227.51      205.35     48.40 o 
   1  -1  19        0.75      -38.41     36.76 o 
   2  -1  19      389.05      319.18     52.93 o 
   3  -1  19      533.84      435.34     63.62 o 
   4  -1  19       31.61      -20.53     45.69 o 
   5  -1  19       34.43       -1.07     58.05 o 
  -4   0  19       21.82       28.81     66.72 o 
  -3   0  19      185.19      182.52     67.43 o 
  -2   0  19      362.48      373.53     85.90 o 
  -1   0  19       81.46      115.32     44.27 o 
   0   0  19      438.97      433.30     55.69 o 
   1   0  19      113.10       96.68     44.18 o 
   2   0  19        1.11      -24.54     53.07 o 
   3   0  19      439.47      377.85     63.02 o 
   4   0  19      121.97       65.52     80.16 o 
   5   0  19      126.06      199.57     45.49 o 
   6   0  19      315.87      469.66     73.44 o 
  -4   1  19      278.29      340.44     81.98 o 
  -3   1  19        3.05       42.82     47.18 o 
  -2   1  19       26.52       33.58     44.05 o 
  -1   1  19      146.25      209.42     50.07 o 
   0   1  19      147.74      216.30     58.83 o 
   1   1  19      503.03      470.05     67.06 o 
   2   1  19       66.36      -40.35    104.81 o 
   3   1  19     1158.88      963.81    136.69 o 
   4   1  19       68.40        7.53     46.45 o 
   5   1  19      368.86      409.62    192.13 o 
   6   1  19      625.36      743.23     66.16 o 
  -4   2  19        7.39      144.61     88.06 o 
  -3   2  19      510.56      681.36     71.36 o 
  -2   2  19        2.21      105.22     47.17 o 
  -1   2  19       42.57       61.77     53.74 o 
   0   2  19       36.57       46.42     48.28 o 
   1   2  19      251.68      284.21     57.39 o 
   2   2  19      468.84      400.49     64.60 o 
   3   2  19      364.35      390.87     49.98 o 
   4   2  19      270.64      281.86     49.13 o 
   5   2  19       45.62      107.56     46.97 o 
   6   2  19      116.76      130.54     49.22 o 
  -3   3  19      212.55      190.44     69.98 o 
  -2   3  19       39.14       -5.84     50.97 o 
  -1   3  19       35.35       47.06     49.82 o 
   0   3  19      231.19      224.80     56.62 o 
   1   3  19       20.63       11.10     44.71 o 
   2   3  19       61.46       51.62     39.51 o 
   3   3  19       56.21       40.16     39.35 o 
   4   3  19      159.88      192.58     47.01 o 
   5   3  19       39.39       84.08     80.94 o 
   6   3  19       76.85      211.53    129.59 o 
  -3   4  19        1.86       -4.21     81.93 o 
  -2   4  19       39.88       76.06     55.01 o 
  -1   4  19       11.92       -3.74     47.44 o 
   0   4  19      768.47      823.24     85.26 o 
   1   4  19      136.18       85.08     41.12 o 
   2   4  19        4.53      -14.08     37.63 o 
   3   4  19      145.96      137.04     45.46 o 
   4   4  19       10.28       41.63     51.41 o 
   5   4  19      252.08      298.29     54.86 o 
  -2   5  19      556.00      496.33     77.04 o 
  -1   5  19      132.58      129.67     57.41 o 
   0   5  19       81.33       93.48     54.76 o 
   1   5  19       32.11       36.18     41.57 o 
   2   5  19       10.54      -16.41     40.21 o 
   3   5  19      523.20      568.17     84.59 o 
   4   5  19      752.39      840.97     73.38 o 
   0   6  19        1.36       26.24     43.77 o 
   1   6  19       34.61       97.17     46.64 o 
   2   6  19        5.83       34.79     44.44 o 
   3   6  19      318.82      310.03     56.24 o 
  -1  -3  20      687.37      644.96     93.09 o 
   0  -3  20      838.53     1001.91    107.91 o 
   1  -3  20       54.97       27.74     58.70 o 
   2  -3  20      364.95      330.46     74.08 o 
   3  -3  20        2.01      -63.57     42.38 o 
  -2  -2  20       72.45       83.61     68.12 o 
  -1  -2  20      156.60      139.66     67.57 o 
   0  -2  20      252.38      181.58     72.38 o 
   1  -2  20        0.43      -26.08     39.04 o 
   2  -2  20      276.92      117.36     49.61 o 
   3  -2  20      467.65      516.43     62.39 o 
   4  -2  20       31.13       -0.18     47.04 o 
  -3  -1  20        5.78      -44.77     62.87 o 
  -2  -1  20      157.60      132.75     69.49 o 
  -1  -1  20       76.10       97.25     48.22 o 
   0  -1  20       73.99       71.52     45.12 o 
   1  -1  20      189.36       99.84     47.22 o 
   2  -1  20      108.87      112.41     53.74 o 
   3  -1  20      837.27      851.30     90.38 o 
   4  -1  20        1.77      -56.12     43.92 o 
  -3   0  20       85.57      212.89     72.31 o 
  -2   0  20       20.88       99.98     63.88 o 
  -1   0  20      124.94      106.61     47.56 o 
   0   0  20      399.04      490.32     60.72 o 
   1   0  20      506.48      436.08     70.79 o 
   2   0  20       43.92       25.93     43.61 o 
   3   0  20       33.38      -59.15     39.43 o 
   4   0  20       20.90      -71.37     47.58 o 
   5   0  20        7.68      -17.80     59.20 o 
  -3   1  20      707.83      899.67     82.70 o 
  -2   1  20        5.81       64.96     52.16 o 
  -1   1  20      372.46      347.13     73.57 o 
   0   1  20      401.15      383.49     69.31 o 
   1   1  20       26.54       21.42     46.25 o 
   2   1  20      441.96      363.01     63.43 o 
   3   1  20      124.72       87.79     64.83 o 
   4   1  20       11.20      -85.48    126.22 o 
   5   1  20        6.35      -36.58     44.10 o 
  -3   2  20      767.36     1055.39    110.47 o 
  -2   2  20      299.13      395.89    168.63 o 
  -1   2  20        0.38       19.16     53.26 o 
   0   2  20      284.94      286.62     63.21 o 
   1   2  20       22.77       21.99     44.78 o 
   2   2  20      645.99      643.39     76.76 o 
   3   2  20      259.85      242.57    125.34 o 
   4   2  20      165.53       50.91     96.11 o 
   5   2  20        1.76     -112.89     81.01 o 
  -2   3  20       99.96      144.13     62.58 o 
  -1   3  20       25.74        5.33     50.57 o 
   0   3  20      724.56      742.34     85.80 o 
   1   3  20      225.40      161.20     55.72 o 
   2   3  20       97.11       63.71     78.60 o 
   3   3  20      229.18      181.63     46.99 o 
   4   3  20        0.68      -29.16     48.94 o 
   5   3  20      421.43      388.40     60.08 o 
  -2   4  20        8.57      -22.03     49.96 o 
  -1   4  20        3.81      -45.94     51.08 o 
   0   4  20      410.90      491.16     74.67 o 
   1   4  20      241.80      184.65     60.04 o 
   2   4  20        0.24        0.23     49.03 o 
   3   4  20      243.29      244.86     52.19 o 
   4   4  20       49.89       39.83     79.27 o 
   0   5  20        6.72       15.87     51.58 o 
   1   5  20        0.84      -22.43     51.96 o 
   2   5  20      124.14      127.16     76.90 o 
   3   5  20      337.62      361.57     58.69 o 
   0  -2  21      397.45      435.21     80.21 o 
   1  -2  21        0.21      -34.73     43.68 o 
   2  -2  21      410.82      322.80     59.42 o 
  -1  -1  21      143.93      100.51     49.27 o 
   0  -1  21      295.19      259.26     57.03 o 
   1  -1  21       24.72       25.04     52.25 o 
   2  -1  21      226.81      207.07     59.58 o 
   3  -1  21        2.73      -30.24     44.55 o 
  -2   0  21        9.88        9.50     49.30 o 
  -1   0  21      207.38      175.14     53.56 o 
   0   0  21      628.06      540.90    129.64 o 
   1   0  21      112.61       26.57     52.16 o 
   2   0  21      209.45      131.19     53.49 o 
   3   0  21       30.23      -63.03     48.96 o 
  -2   1  21      131.43      223.71     74.51 o 
  -1   1  21        3.19       18.77     92.74 o 
   0   1  21      512.98      541.63     79.85 o 
   1   1  21       16.04        5.87     45.78 o 
   2   1  21      121.47       83.50     51.19 o 
   3   1  21       64.64      -28.56     70.71 o 
   4   1  21      512.09      515.34    139.77 o 
  -1   2  21       12.01      -15.60     53.67 o 
   0   2  21      150.90      165.05     60.50 o 
   1   2  21      109.11       44.11     49.63 o 
   2   2  21       31.34       44.24     80.43 o 
   3   2  21      706.50      679.71    145.81 o 
  -1   3  21      136.56      177.92     63.60 o 
   0   3  21      214.14      216.31     64.01 o 
   1   3  21       73.22      -26.30     49.32 o 
   2   3  21      152.33       47.32     64.38 o 
   3   3  21       30.45      -38.53     55.78 o 
   1   4  21        0.58      -54.86     69.54 o 
                                                 
